# Supplementary material for: naRNA-LL37 composite DAMPs define sterile NETs as self-propagating drivers of inflammation
Source: EMBO Rep. 2024 May 23;25(7):10. doi: 10.1038/s44319-024-00150-5 (PMC11239898; doi:10.1038/s44319-024-00150-5)
Supplement: Supplementary file 2 — Movie EV1 [file 44319_2024_150_MOESM2_ESM.zip]

Archive with 2 entries (2 files):
- Readme Movie EV1.txt
- Movie EV1.mp4
