# Supplementary material for: naRNA-LL37 composite DAMPs define sterile NETs as self-propagating drivers of inflammation
Source: EMBO Rep. 2024 May 23;25(7):10. doi: 10.1038/s44319-024-00150-5 (PMC11239898; doi:10.1038/s44319-024-00150-5)
Supplement: Supplementary file 2 — Movie EV1 [file 44319_2024_150_MOESM2_ESM.zip › Readme Movie EV1.txt]

Movie EV1: 3D reconstruction of NET DNA network decorated with naRNA 
Confocal microscopy of primary human PMNs stimulated with PMA for 3 h, stained for naRNA (anti-rRNA Y10b, magenta) and DNA (Hoechst 33342, white, n = 3 biological replicates).3D analysis and animation were performed using ZenBlue3 software.
