# Supplementary material for: naRNA-LL37 composite DAMPs define sterile NETs as self-propagating drivers of inflammation
Source: EMBO Rep. 2024 May 23;25(7):10. doi: 10.1038/s44319-024-00150-5 (PMC11239898; doi:10.1038/s44319-024-00150-5)
Supplement: Supplementary file 3 — Movie EV2 [file 44319_2024_150_MOESM3_ESM.zip › Readme Movie EV2.txt]

Movie EV2: Digest of naRNA in PMA-induced NETs 
Confocal live microscopy of RNase digestion of NETs obtained from primary human PMNs stimulated with PMA for 3 h, stained for naRNA (SYTO RNAselect, magenta) and DNA (Hoechst 33342, white, n = 3). RNase A was added between time point 0 and 5 min (n = 3 biological replicates, scale bar 20 μm). Video analysis and animation were performed using ImageJ-Win64 software.
