# Supplementary material for: naRNA-LL37 composite DAMPs define sterile NETs as self-propagating drivers of inflammation
Source: EMBO Rep. 2024 May 23;25(7):10. doi: 10.1038/s44319-024-00150-5 (PMC11239898; doi:10.1038/s44319-024-00150-5)
Supplement: Supplementary file 4 — Source data Fig. 1 [file 44319_2024_150_MOESM4_ESM.zip]

Archive with 65 entries (65 files):
- Main Figure 1/Fig 1A/Images/bRNA-LL37/comp new gray crop.png
- Main Figure 1/Fig 1A/Images/bRNA-LL37/comp new gray.png
- Main Figure 1/Fig 1A/Images/bRNA-LL37/comp new.png
- Main Figure 1/Fig 1A/Images/bRNA-LL37/crop new.png
- Main Figure 1/Fig 1A/Images/fRNA-LL37/comp new gray crop.png
- Main Figure 1/Fig 1A/Images/fRNA-LL37/comp new gray.png
- Main Figure 1/Fig 1A/Images/fRNA-LL37/comp new.png
- Main Figure 1/Fig 1A/Images/fRNA-LL37/crop ne.png
- Main Figure 1/Fig 1A/Images/live C. albicans/comp new gray crop.png
- Main Figure 1/Fig 1A/Images/live C. albicans/comp new gray.png
- Main Figure 1/Fig 1A/Images/live C. albicans/comp new.png
- Main Figure 1/Fig 1A/Images/live C. albicans/crop new.png
- Main Figure 1/Fig 1A/Images/Nigericin/comp new gray crop.png
- Main Figure 1/Fig 1A/Images/Nigericin/comp new gray.png
- Main Figure 1/Fig 1A/Images/Nigericin/comp new.png
- Main Figure 1/Fig 1A/Images/Nigericin/crop new.png
- Main Figure 1/Fig 1A/Images/PMA/comp scale bar new gray.png
- Main Figure 1/Fig 1A/Images/PMA/comp scale bar new.png
- Main Figure 1/Fig 1A/Images/PMA/crop new gray.png
- Main Figure 1/Fig 1A/Images/PMA/crop new.png
- Main Figure 1/Fig 1A/Images/ssRNA-LL37/comp gray crop.png
- Main Figure 1/Fig 1A/Images/ssRNA-LL37/comp gray.png
- Main Figure 1/Fig 1A/Images/ssRNA-LL37/comp new.png
- Main Figure 1/Fig 1A/Images/ssRNA-LL37/crop new.png
- Main Figure 1/Fig 1A/Images/unstimulated/comp new.png
- Main Figure 1/Fig 1A/Images/unstimulated/gray new.png
- Main Figure 1/Fig 1B/Fig 1B.csv
- Main Figure 1/Fig 1C/EM/PMA high zoom.png
- Main Figure 1/Fig 1C/EM/PMA zoom.png
- Main Figure 1/Fig 1C/EM/PMA.png
- Main Figure 1/Fig 1C/EM/unstim zoom.png
- Main Figure 1/Fig 1C/EM/unstim.png
- Main Figure 1/Fig 1D/Fig 5D.csv
- Main Figure 1/Fig 1E/Fig 1E.csv
- Main Figure 1/Fig 1F/FB-175 images/Mock NETs/C1-Experiment-3210-Airyscan Processing-03.png
- Main Figure 1/Fig 1F/FB-175 images/Mock NETs/C2-Experiment-3210-Airyscan Processing-03.png
- Main Figure 1/Fig 1F/FB-175 images/Mock NETs/gray.png
- Main Figure 1/Fig 1F/FB-175 images/Mock NETs RNase/C1-Experiment-3212-Airyscan Processing-05.png
- Main Figure 1/Fig 1F/FB-175 images/Mock NETs RNase/C2-Experiment-3212-Airyscan Processing-05.png
- Main Figure 1/Fig 1F/FB-175 images/Mock NETs RNase/gray.png
- Main Figure 1/Fig 1F/FB-175 images/PMA/C1-Experiment-3209-Airyscan Processing-02.png
- Main Figure 1/Fig 1F/FB-175 images/PMA/C2-Experiment-3209-Airyscan Processing-02.png
- Main Figure 1/Fig 1F/FB-175 images/PMA/comp new crop.png
- Main Figure 1/Fig 1F/FB-175 images/PMA/comp new.png
- Main Figure 1/Fig 1F/FB-175 images/PMA/gray.png
- Main Figure 1/Fig 1F/FB-175 images/PMA NETs/C1-Experiment-3211-Airyscan Processing-04.png
- Main Figure 1/Fig 1F/FB-175 images/PMA NETs/C2-Experiment-3211-Airyscan Processing-04.png
- Main Figure 1/Fig 1F/FB-175 images/PMA NETs/gray.png
- Main Figure 1/Fig 1F/FB-175 images/PMA NETs rnase/C1-Experiment-3213-Airyscan Processing-06.png
- Main Figure 1/Fig 1F/FB-175 images/PMA NETs rnase/C2-Experiment-3213-Airyscan Processing-06.png
- Main Figure 1/Fig 1F/FB-175 images/PMA NETs rnase/gray.png
- Main Figure 1/Fig 1F/FB-175 images/Unstim/C1-Experiment-3208-Airyscan Processing-01.png
- Main Figure 1/Fig 1F/FB-175 images/Unstim/C2-Experiment-3208-Airyscan Processing-01.png
- Main Figure 1/Fig 1F/FB-175 images/Unstim/comp new.png
- Main Figure 1/Fig 1F/FB-175 images/Unstim/gray.png
- Main Figure 1/Fig 1G/Fig 1G.csv
- Main Figure 1/Fig 1H/FB-168 images/mock narna/comp new sclae.png
- Main Figure 1/Fig 1H/FB-168 images/mock narna+LL37/C2-MAX_Experiment-3516-Airyscan Processing-06.png
- Main Figure 1/Fig 1H/FB-168 images/mock narna+LL37/comp new.png
- Main Figure 1/Fig 1H/FB-168 images/pma narna/C2-MAX_Experiment-3517-Airyscan Processing-07.png
- Main Figure 1/Fig 1H/FB-168 images/pma narna/comp new scale bar.png
- Main Figure 1/Fig 1H/FB-168 images/pma narna/comp new.png
- Main Figure 1/Fig 1H/FB-168 images/pma narna+ll37/C2-MAX_Experiment-3518-Airyscan Processing-08.png
- Main Figure 1/Fig 1H/FB-168 images/pma narna+ll37/comp new.png
- Main Figure 1/Fig 1H/FB-168 images/pma narna+ll37/crop new.png
