# Supplementary material for: naRNA-LL37 composite DAMPs define sterile NETs as self-propagating drivers of inflammation
Source: EMBO Rep. 2024 May 23;25(7):10. doi: 10.1038/s44319-024-00150-5 (PMC11239898; doi:10.1038/s44319-024-00150-5)
Supplement: Supplementary file 4 — Source data Fig. 1 [file 44319_2024_150_MOESM4_ESM.zip › Main Figure 1/Fig 1B/Fig 1B.csv]

	DNA	DNA	DNA	DNA	DNA	DNA	DNA	DNA	DNA	RNA	RNA	RNA	RNA	RNA	RNA	RNA	RNA	RNA
Unstim.	0	0	0	0	0	0	0	0	0	0	0	0	0	0	0	0	0	0
PMA	22	31	37	30	38	28	19	5	15	20	26	33	22	23	17	16	2	8
Nigericin	22	14	10	2	1	0	29	30	3	17	5	7	2	1	0	17	17	2
live C.albicans	42	36	46	6	14	10	45	22	24	16	16	12	4	7	10	13	8	12
ssRNA40-LL37	2	7	9	6	8	9	3	3	2	0	0	1	4	4	2	3	1	0
bRNA-LL37	2	4	5	4	5	5	5	3	2	0	0	0	1	4	0	2	1	0
fRNA-LL37	0	0	3	8	15	1	9	0	1	0	0	1	0	4	0	6	0	0
