# Supplementary material for: naRNA-LL37 composite DAMPs define sterile NETs as self-propagating drivers of inflammation
Source: EMBO Rep. 2024 May 23;25(7):10. doi: 10.1038/s44319-024-00150-5 (PMC11239898; doi:10.1038/s44319-024-00150-5)
Supplement: Supplementary file 4 — Source data Fig. 1 [file 44319_2024_150_MOESM4_ESM.zip › Main Figure 1/Fig 1D/Fig 5D.csv]

	mRNA	mRNA	pseudogene	pseudogene	altern. spliced transcript	altern. spliced transcript	nonsense mediated decay	nonsense mediated decay	ncRNA	ncRNA	rRNA	rRNA	unknown	unknown
whole RNA	6,95877719		7,06035295		2,69173596		0,75066925		5,043253		74,6731087		2,82210292
naRNA	23,7067404		13,0252897		12,9252998		2,6645431		17,5996828		19,3625374		10,7159068
