# Supplementary material for: naRNA-LL37 composite DAMPs define sterile NETs as self-propagating drivers of inflammation
Source: EMBO Rep. 2024 May 23;25(7):10. doi: 10.1038/s44319-024-00150-5 (PMC11239898; doi:10.1038/s44319-024-00150-5)
Supplement: Supplementary file 4 — Source data Fig. 1 [file 44319_2024_150_MOESM4_ESM.zip › Main Figure 1/Fig 1E/Fig 1E.csv]

Unstim.	PMA	Mock NETs	PMA NETs	PMA NETs	Mock NETs	PMA NETs	PMA NETs
0	37	0	19	13	0	0	3
0	27	0	15	6	0	0	12
0	21	0	21	11	0	0	5
0	18	0	14	9	0	0	20
0	19	0	2	11	0	0	10
0	22	0	4	9	0	0	11
0	25	0	6	16	0	0	10
0	23	0	0	14	0	0	18
0	23	0	2	19	0	0	15
