# Supplementary material for: naRNA-LL37 composite DAMPs define sterile NETs as self-propagating drivers of inflammation
Source: EMBO Rep. 2024 May 23;25(7):10. doi: 10.1038/s44319-024-00150-5 (PMC11239898; doi:10.1038/s44319-024-00150-5)
Supplement: Supplementary file 4 — Source data Fig. 1 [file 44319_2024_150_MOESM4_ESM.zip › Main Figure 1/Fig 1G/Fig 1G.csv]

Unstim.	PMA
0	51	2	0	13	2
0	22	0	0	12	7
0	35	0	0	19	0
0	30	0	0	3	2
0	47	0	0	7	0
0	34	0	0	10	3
3	59	2	1	14	0
2	61	3	4	46	0
2	57	3	1	35	0
