# Supplementary material for: naRNA-LL37 composite DAMPs define sterile NETs as self-propagating drivers of inflammation
Source: EMBO Rep. 2024 May 23;25(7):10. doi: 10.1038/s44319-024-00150-5 (PMC11239898; doi:10.1038/s44319-024-00150-5)
Supplement: Supplementary file 5 — Source data Fig. 2 [file 44319_2024_150_MOESM5_ESM.zip]

Archive with 113 entries (113 files):
- Main Figure 2/Fig 2A/Fig 2A.csv
- Main Figure 2/Fig 2B/FB-175 images/trl8 inh/mock nets/C1-MAX_Experiment-3531-Airyscan Processing-21.png
- Main Figure 2/Fig 2B/FB-175 images/trl8 inh/mock nets/C2-MAX_Experiment-3531-Airyscan Processing-21.png
- Main Figure 2/Fig 2B/FB-175 images/trl8 inh/mock nets/comp new.png
- Main Figure 2/Fig 2B/FB-175 images/trl8 inh/mock nets/gray.png
- Main Figure 2/Fig 2B/FB-175 images/trl8 inh/mock nets/MAX_Experiment-3531-Airyscan Processing-21.png
- Main Figure 2/Fig 2B/FB-175 images/trl8 inh/pma/C1-MAX_Experiment-3530-Airyscan Processing-20.png
- Main Figure 2/Fig 2B/FB-175 images/trl8 inh/pma/C2-MAX_Experiment-3530-Airyscan Processing-20.png
- Main Figure 2/Fig 2B/FB-175 images/trl8 inh/pma/comp new.png
- Main Figure 2/Fig 2B/FB-175 images/trl8 inh/pma/crop new.png
- Main Figure 2/Fig 2B/FB-175 images/trl8 inh/pma/crop.png
- Main Figure 2/Fig 2B/FB-175 images/trl8 inh/pma/gray.png
- Main Figure 2/Fig 2B/FB-175 images/trl8 inh/pma/MAX_Experiment-3530-Airyscan Processing-20.png
- Main Figure 2/Fig 2B/FB-175 images/trl8 inh/pma nets/C1-MAX_Experiment-3532-Airyscan Processing-22.png
- Main Figure 2/Fig 2B/FB-175 images/trl8 inh/pma nets/C2-MAX_Experiment-3532-Airyscan Processing-22.png
- Main Figure 2/Fig 2B/FB-175 images/trl8 inh/pma nets/comp new.png
- Main Figure 2/Fig 2B/FB-175 images/trl8 inh/pma nets/gray.png
- Main Figure 2/Fig 2B/FB-175 images/trl8 inh/pma nets/MAX_Experiment-3532-Airyscan Processing-22.png
- Main Figure 2/Fig 2B/FB-175 images/trl8 inh/ssrna ll37/C1-MAX_Experiment-3533-Airyscan Processing-23.png
- Main Figure 2/Fig 2B/FB-175 images/trl8 inh/ssrna ll37/C2-MAX_Experiment-3533-Airyscan Processing-23.png
- Main Figure 2/Fig 2B/FB-175 images/trl8 inh/ssrna ll37/comp new.png
- Main Figure 2/Fig 2B/FB-175 images/trl8 inh/ssrna ll37/gray.png
- Main Figure 2/Fig 2B/FB-175 images/trl8 inh/ssrna ll37/MAX_Experiment-3533-Airyscan Processing-23.png
- Main Figure 2/Fig 2B/FB-175 images/trl8 inh/unstimulated/C1-MAX_Experiment-3529-Airyscan Processing-19.png
- Main Figure 2/Fig 2B/FB-175 images/trl8 inh/unstimulated/C2-MAX_Experiment-3529-Airyscan Processing-19.png
- Main Figure 2/Fig 2B/FB-175 images/trl8 inh/unstimulated/comp new.png
- Main Figure 2/Fig 2B/FB-175 images/trl8 inh/unstimulated/gray.png
- Main Figure 2/Fig 2B/FB-175 images/trl8 inh/unstimulated/MAX_Experiment-3529-Airyscan Processing-19 scale bar.png
- Main Figure 2/Fig 2B/FB-175 images/trl8 inh/unstimulated/MAX_Experiment-3529-Airyscan Processing-19.png
- Main Figure 2/Fig 2B/FB-175 images/untreated/mock nets 1_100/C1-MAX_Experiment-3521-Airyscan Processing-11.png
- Main Figure 2/Fig 2B/FB-175 images/untreated/mock nets 1_100/C2-MAX_Experiment-3521-Airyscan Processing-11.png
- Main Figure 2/Fig 2B/FB-175 images/untreated/mock nets 1_100/comp gray.png
- Main Figure 2/Fig 2B/FB-175 images/untreated/mock nets 1_100/comp new.png
- Main Figure 2/Fig 2B/FB-175 images/untreated/mock nets 1_100/MAX_Experiment-3521-Airyscan Processing-11.png
- Main Figure 2/Fig 2B/FB-175 images/untreated/PMA/C1-MAX_Experiment-3520-Airyscan Processing-10.png
- Main Figure 2/Fig 2B/FB-175 images/untreated/PMA/C2-MAX_Experiment-3520-Airyscan Processing-10.png
- Main Figure 2/Fig 2B/FB-175 images/untreated/PMA/comp new.png
- Main Figure 2/Fig 2B/FB-175 images/untreated/PMA/crop new.png
- Main Figure 2/Fig 2B/FB-175 images/untreated/PMA/crop.png
- Main Figure 2/Fig 2B/FB-175 images/untreated/PMA/gray.png
- Main Figure 2/Fig 2B/FB-175 images/untreated/PMA/MAX_Experiment-3520-Airyscan Processing-10.png
- Main Figure 2/Fig 2B/FB-175 images/untreated/pma nets 1_100/C1-MAX_Experiment-3522-Airyscan Processing-12.png
- Main Figure 2/Fig 2B/FB-175 images/untreated/pma nets 1_100/C2-MAX_Experiment-3522-Airyscan Processing-12.png
- Main Figure 2/Fig 2B/FB-175 images/untreated/pma nets 1_100/comp new.png
- Main Figure 2/Fig 2B/FB-175 images/untreated/pma nets 1_100/crop new.png
- Main Figure 2/Fig 2B/FB-175 images/untreated/pma nets 1_100/crop.png
- Main Figure 2/Fig 2B/FB-175 images/untreated/pma nets 1_100/gray.png
- Main Figure 2/Fig 2B/FB-175 images/untreated/pma nets 1_100/MAX_Experiment-3522-Airyscan Processing-12.png
- Main Figure 2/Fig 2B/FB-175 images/untreated/ssRNA ll37/C1-MAX_Experiment-3523-Airyscan Processing-13.png
- Main Figure 2/Fig 2B/FB-175 images/untreated/ssRNA ll37/C2-MAX_Experiment-3523-Airyscan Processing-13.png
- Main Figure 2/Fig 2B/FB-175 images/untreated/ssRNA ll37/comp new.png
- Main Figure 2/Fig 2B/FB-175 images/untreated/ssRNA ll37/crop new.png
- Main Figure 2/Fig 2B/FB-175 images/untreated/ssRNA ll37/crop.png
- Main Figure 2/Fig 2B/FB-175 images/untreated/ssRNA ll37/gray.png
- Main Figure 2/Fig 2B/FB-175 images/untreated/ssRNA ll37/MAX_Experiment-3523-Airyscan Processing-13.png
- Main Figure 2/Fig 2B/FB-175 images/untreated/unstimulated/C1-MAX_Experiment-3519-Airyscan Processing-09.png
- Main Figure 2/Fig 2B/FB-175 images/untreated/unstimulated/C2-MAX_Experiment-3519-Airyscan Processing-09.png
- Main Figure 2/Fig 2B/FB-175 images/untreated/unstimulated/comp new gray.png
- Main Figure 2/Fig 2B/FB-175 images/untreated/unstimulated/comp new.png
- Main Figure 2/Fig 2B/FB-175 images/untreated/unstimulated/MAX_Experiment-3519-Airyscan Processing-09 scale bar.png
- Main Figure 2/Fig 2B/FB-175 images/untreated/unstimulated/MAX_Experiment-3519-Airyscan Processing-09.png
- Main Figure 2/Fig 2C/Fig 2C.csv
- Main Figure 2/Fig 2D/FB-124 WT and TLR13 KO/KO Mock NETs/comp new.png
- Main Figure 2/Fig 2D/FB-124 WT and TLR13 KO/KO Mock NETs/gray.png
- Main Figure 2/Fig 2D/FB-124 WT and TLR13 KO/KO Mock NETs/new.png
- Main Figure 2/Fig 2D/FB-124 WT and TLR13 KO/KO PMA/comp new.png
- Main Figure 2/Fig 2D/FB-124 WT and TLR13 KO/KO PMA/crop new.png
- Main Figure 2/Fig 2D/FB-124 WT and TLR13 KO/KO PMA/gray.png
- Main Figure 2/Fig 2D/FB-124 WT and TLR13 KO/KO PMA/new crop.png
- Main Figure 2/Fig 2D/FB-124 WT and TLR13 KO/KO PMA/new.png
- Main Figure 2/Fig 2D/FB-124 WT and TLR13 KO/KO PMA NETs/comp new.png
- Main Figure 2/Fig 2D/FB-124 WT and TLR13 KO/KO PMA NETs/gray.png
- Main Figure 2/Fig 2D/FB-124 WT and TLR13 KO/KO PMA NETs/new.png
- Main Figure 2/Fig 2D/FB-124 WT and TLR13 KO/KO unstim/comp new.png
- Main Figure 2/Fig 2D/FB-124 WT and TLR13 KO/KO unstim/gray.png
- Main Figure 2/Fig 2D/FB-124 WT and TLR13 KO/KO unstim/new.png
- Main Figure 2/Fig 2D/FB-124 WT and TLR13 KO/WT Mock NETs/comp new.png
- Main Figure 2/Fig 2D/FB-124 WT and TLR13 KO/WT Mock NETs/gray.png
- Main Figure 2/Fig 2D/FB-124 WT and TLR13 KO/WT Mock NETs/new.png
- Main Figure 2/Fig 2D/FB-124 WT and TLR13 KO/WT PMA/comp new.png
- Main Figure 2/Fig 2D/FB-124 WT and TLR13 KO/WT PMA/crop new.png
- Main Figure 2/Fig 2D/FB-124 WT and TLR13 KO/WT PMA/gray.png
- Main Figure 2/Fig 2D/FB-124 WT and TLR13 KO/WT PMA/new crop.png
- Main Figure 2/Fig 2D/FB-124 WT and TLR13 KO/WT PMA/new.png
- Main Figure 2/Fig 2D/FB-124 WT and TLR13 KO/WT PMA NETs/comp new.png
- Main Figure 2/Fig 2D/FB-124 WT and TLR13 KO/WT PMA NETs/crop new.png
- Main Figure 2/Fig 2D/FB-124 WT and TLR13 KO/WT PMA NETs/gray.png
- Main Figure 2/Fig 2D/FB-124 WT and TLR13 KO/WT PMA NETs/new crop.png
- Main Figure 2/Fig 2D/FB-124 WT and TLR13 KO/WT PMA NETs/new.png
- Main Figure 2/Fig 2D/FB-124 WT and TLR13 KO/WT unstim/como new.png
- Main Figure 2/Fig 2D/FB-124 WT and TLR13 KO/WT unstim/gray.png
- Main Figure 2/Fig 2D/FB-124 WT and TLR13 KO/WT unstim/MAX_Experiment-2539-Airyscan Processing-36.png
- Main Figure 2/Fig 2E/Fig 2E.csv
- Main Figure 2/Fig 2F/Fig 2F.csv
- Main Figure 2/Fig 2G/Fig 2G.csv
- Main Figure 2/Fig 2H/VNL 035 images/LPS+Nig/asc.png
- Main Figure 2/Fig 2H/VNL 035 images/LPS+Nig/Composite crop.png
- Main Figure 2/Fig 2H/VNL 035 images/LPS+Nig/Composite.png
- Main Figure 2/Fig 2H/VNL 035 images/LPS+Nig/hoechst.png
- Main Figure 2/Fig 2H/VNL 035 images/LPS+Nig/Thumbs.db
- Main Figure 2/Fig 2H/VNL 035 images/PMA NETs/asc.png
- Main Figure 2/Fig 2H/VNL 035 images/PMA NETs/Composite crop.png
- Main Figure 2/Fig 2H/VNL 035 images/PMA NETs/Composite.png
- Main Figure 2/Fig 2H/VNL 035 images/PMA NETs/hoechst.png
- Main Figure 2/Fig 2H/VNL 035 images/PMA NETs/Thumbs.db
- Main Figure 2/Fig 2H/VNL 035 images/PMA NETs + MCC/asc.png
- Main Figure 2/Fig 2H/VNL 035 images/PMA NETs + MCC/Composite.png
- Main Figure 2/Fig 2H/VNL 035 images/PMA NETs + MCC/hoechst.png
- Main Figure 2/Fig 2H/VNL 035 images/PMA NETs + MCC/Thumbs.db
- Main Figure 2/Fig 2H/VNL 035 images/unstim/asc.png
- Main Figure 2/Fig 2H/VNL 035 images/unstim/Composite.png
- Main Figure 2/Fig 2H/VNL 035 images/unstim/Hoechst.png
- Main Figure 2/Fig 2I/Fig 2I.csv
