# Supplementary material for: naRNA-LL37 composite DAMPs define sterile NETs as self-propagating drivers of inflammation
Source: EMBO Rep. 2024 May 23;25(7):10. doi: 10.1038/s44319-024-00150-5 (PMC11239898; doi:10.1038/s44319-024-00150-5)
Supplement: Supplementary file 5 — Source data Fig. 2 [file 44319_2024_150_MOESM5_ESM.zip › Main Figure 2/Fig 2A/Fig 2A.csv]

	TLR8	TLR8	TLR8	TLR8	TLR8	TLR7	TLR7	TLR7	TLR7	TLR7	TLR9	TLR9	TLR9	TLR9	TLR9	eV	eV	eV	eV	eV
Unstim.	3,696	3,515	4,66666667	3,59033333		2,43	2,60166667	5,07433333			8,45266667	7,03366667	5,684			1,683	2,156	1,24433333	1,203	2,86666667
R848	25,6186667	30,347	55,33	62,7193333		27,418	49,252	79,77			10,7216667	9,516	9,69466667			1,56066667	2,67933333	2,28433333	1,51466667	4,16566667
TL8	63,7206667	58,013	62,986	72,1726667		3,426	3,38933333	6,68633333			10,876	9,36766667	10,6146667			1,52333333	2,65466667	2,15966667	1,51166667	4,504
CpG+Dotap	6,197	4,49033333	5,909	4,635		2,847	2,92766667	11,016			21,1536667	24,554	28,2503333			3,08733333	2,68866667	1,937	1,36733333	2,88866667
ssRNA+Dotap	9,09	14,8663333	11,3596667	50,2936667		3,923	5,018	6,99766667			7,828	11,478	11,7093333
Mock NETs+RNase inh.	4,98733333	4,03766667	12,638	5,164		3,01266667	4,818	5,02433333			6,293	5,64433333	6,51933333
PMA NETs	29,8633333	21,172	31,3903333	32,965		16,1476667	13,6316667	11,148			7,40133333	10,3546667	17,701
PMA NETs+RNase inh.	43,9746667	64,574	37,772	37,0863333		39,8326667	15,821	13,7593333			8,449	10,2086667	20,8246667
