# Supplementary material for: naRNA-LL37 composite DAMPs define sterile NETs as self-propagating drivers of inflammation
Source: EMBO Rep. 2024 May 23;25(7):10. doi: 10.1038/s44319-024-00150-5 (PMC11239898; doi:10.1038/s44319-024-00150-5)
Supplement: Supplementary file 5 — Source data Fig. 2 [file 44319_2024_150_MOESM5_ESM.zip › Main Figure 2/Fig 2C/Fig 2C.csv]

	Untreated	Untreated	Untreated	Untreated	Untreated	Untreated	Untreated	Untreated	Untreated	CU-CPT9a	CU-CPT9a	CU-CPT9a	CU-CPT9a	CU-CPT9a	CU-CPT9a	CU-CPT9a	CU-CPT9a	CU-CPT9a	Cl-amidine	Cl-amidine	Cl-amidine	Cl-amidine	Cl-amidine	Cl-amidine	Cl-amidine	Cl-amidine	Cl-amidine
Unstim.	0	0	0	0	0	0	0	1	0	0	0	0	0	0	0	0	0	0	2	0	0	0	0	0	0	0	0
PMA	36	17	23	29	49	41	16	12	14	81	47	51	25	25	29	11	9	11	0	0	1	1	1	0	0	1	0
ssRNA+LL37	16	17	20	14	13	8	9	16	10	0	0	0	0	1	0	0	0	0	0	0	0	1	0	0	0	0	0
Mock NETs	0	0	1	1	0	0	0	0	0	0	0	0	0	0	0	0	0	0	0	0	0	0	0	0	0	0	0
PMA NETs	10	11	14	11	34	17	16	17	19	19	11	4	0	6	0	0	0	1	0	1	0	0	0	0	0	0	0
