# Supplementary material for: naRNA-LL37 composite DAMPs define sterile NETs as self-propagating drivers of inflammation
Source: EMBO Rep. 2024 May 23;25(7):10. doi: 10.1038/s44319-024-00150-5 (PMC11239898; doi:10.1038/s44319-024-00150-5)
Supplement: Supplementary file 5 — Source data Fig. 2 [file 44319_2024_150_MOESM5_ESM.zip › Main Figure 2/Fig 2E/Fig 2E.csv]

	WT	WT	WT	WT	WT	WT	WT	WT	WT	Tlr13-/-	Tlr13-/-	Tlr13-/-	Tlr13-/-	Tlr13-/-	Tlr13-/-	Tlr13-/-	Tlr13-/-	Tlr13-/-
Unstim.	0	0	2	0	1	0	0	0	1	0	1	1	1	0	0	0	0	0
PMA	37	44	27	40	42	35	38	45	37	33	37	29	24	21	25	22	17	21
Mock NETs	0	0	0	2	0	0	4	0	4	0	0	1	0	0	0	0	1	2
PMA NETs	14	17	9	19	20	13	25	21	14	2	1	0	7	2	0	0	0	1
