# Supplementary material for: naRNA-LL37 composite DAMPs define sterile NETs as self-propagating drivers of inflammation
Source: EMBO Rep. 2024 May 23;25(7):10. doi: 10.1038/s44319-024-00150-5 (PMC11239898; doi:10.1038/s44319-024-00150-5)
Supplement: Supplementary file 5 — Source data Fig. 2 [file 44319_2024_150_MOESM5_ESM.zip › Main Figure 2/Fig 2F/Fig 2F.csv]

	Untreated	Untreated	Untreated	Untreated	Untreated	Untreated	Untreated	Untreated	Untreated	MCC950	MCC950	MCC950	MCC950	MCC950	MCC950	MCC950	MCC950	MCC950
Unstim.	0	0	1	2	2	1				0	0	0	0	0	0
PMA	25	46	39	23	29	42	12	22	0	41	43	35	11	14	46	16	16	20
ssRNA+LL37	8	42	23	24	18	36	10	11		6	4	3	0			1	5
PMA NETs	33	48	50	26	32	23	21	19	16	6	9	1	0	0	2	0	2	7
