# Supplementary material for: naRNA-LL37 composite DAMPs define sterile NETs as self-propagating drivers of inflammation
Source: EMBO Rep. 2024 May 23;25(7):10. doi: 10.1038/s44319-024-00150-5 (PMC11239898; doi:10.1038/s44319-024-00150-5)
Supplement: Supplementary file 5 — Source data Fig. 2 [file 44319_2024_150_MOESM5_ESM.zip › Main Figure 2/Fig 2G/Fig 2G.csv]

	Untreated	Untreated	Untreated	MCC950	MCC950	MCC950	CU-CPT9a	CU-CPT9a	CU-CPT9a	Disulfiram	Disulfiram	Disulfiram
Unstim.	0	0	0	0	0	0	0	0		0	0	0
ssRNA+LL37	24,0955965	12,7999604	17,0801351	8,33955917	6,38081931	7,09344451	7,92417007	9,79659733		7,14591998	13,5034327	11,3354608
PMA NETs	19,4978606	10,6733719	2,26491129	7,67112122	6,39593727	3,69134527	8,9672496	1,41620864		5,46421498	8,21526203	1,29861731
