# Supplementary material for: naRNA-LL37 composite DAMPs define sterile NETs as self-propagating drivers of inflammation
Source: EMBO Rep. 2024 May 23;25(7):10. doi: 10.1038/s44319-024-00150-5 (PMC11239898; doi:10.1038/s44319-024-00150-5)
Supplement: Supplementary file 5 — Source data Fig. 2 [file 44319_2024_150_MOESM5_ESM.zip › Main Figure 2/Fig 2I/Fig 2I.csv]

Unstim	LPS	R848	TL8	ssRNA+LL37	Mo20	Mo20Inh	PMA20	PMA20Inh	PMA50	PMA50Inh	PMA100	PMA100Inh	PMA500	PMA500Inh	PMA1000	PMA1000Inh	Unstim8	LPS8	R8488	TL88	ssRNA+LL378	Mo208	Mo20Inh8	PMA208	PMA20Inh8	PMA508	PMA50Inh8	PMA1008	PMA100Inh8	PMA5008	PMA500Inh8	PMA10008	PMA1000Inh8	UnstimU	LPSU	R848U	TL8U	ssRNA+LL37U	Mo20U	Mo20InhU	PMA20U	PMA20InhU	PMA50U	PMA50InhU	PMA100U	PMA100InhU	PMA500U	PMA500InhU	PMA1000U
1617,795	47221,2	31263,44	40836,04	35603,355	1432,165	1331,845	6679,46	39615,39	11284,41	41565,27	1879,635	26955,56			952,61	13499,14	1276,965	29947,725	31447,96	1524,16	1601,055	1109,015	1210,335	6292,62	14061,54	2621,38	12106,875	1036,555	15217,17			1009,75	6174,36	14,03	33922,005	920,525	241,61	0	240,185	358,685	5037,225	12382,21	1063,085	12850,14	437,825	15933,82			314,885
582,405	28270,58	20957,07	18054,12	16279,395	370,83	454,04	7533,93	30583,185	1697,155	25877,335	582,98	17801,27	403,44	17381,325	579,71	8180,85	938,55	31967,42	34400,69	1677,63	3910,57	581,695	688,085	2605,625	12271,7	1296,77	10986,535	836,6	12769,72	940,385	9591,11	581,805	3721,225	225,24	22952,55	167,99	1043,625	404,875	135,105	243,7	1657,325	5649,97	440,7	5170,76	315,29	5993,175	196,365	8343,855	456,54
217,785	40622,72	44573,48	17605,585	10972,32									133,39	22486,635	201,21	9713,22	547,97	26576,86	24161,29	1345,145	1900,715									380,02	4082,61	434,635	2499,185	78,275	10465,905	57,67	151,505	9428,415									65,37	8965,9	90,33
0	58351,8333	70897,2667	53865,3833	46003,1	0	0	15780,32	56893,8333	4155,71667	55378,9667	54,8733333	37984,9833	395,986667	42952,9833	0	16635,7567	0	75820,3	47068,8933	1574,35333	12844,4433	69,2366667	1675,18667	6178,06667	23660,5633	2451,20333	24337,75	0	25507,6033	1918,04667	19453,96	0	8187,57	0	53452,7667	0	0	0	0	0	2394,21667	7018,30333	0	5823,49667	0	7546,26667	0	9244,77667	0
[truncated: 1 more columns]
