# Supplementary material for: naRNA-LL37 composite DAMPs define sterile NETs as self-propagating drivers of inflammation
Source: EMBO Rep. 2024 May 23;25(7):10. doi: 10.1038/s44319-024-00150-5 (PMC11239898; doi:10.1038/s44319-024-00150-5)
Supplement: Supplementary file 6 — Source data Fig. 3 [file 44319_2024_150_MOESM6_ESM.zip]

Archive with 13 entries (13 files):
- Main Figure 3/Fig 3A/Fig 3A.csv
- Main Figure 3/Fig 3B/Fig 3B.csv
- Main Figure 3/Fig 3C/Fig 3C.csv
- Main Figure 3/Fig 3D/Fig 3D.csv
- Main Figure 3/Fig 3E/Fig 3E.csv
- Main Figure 3/Fig 3F/Fig 3F.csv
- Main Figure 3/Fig 3G/Fig 3G.csv
- Main Figure 3/Fig 3H/Fig 3H.csv
- Main Figure 3/Fig 3I/Fig 3I.csv
- Main Figure 3/Fig 3J-M/Fig 3J.csv
- Main Figure 3/Fig 3J-M/Fig 3K.csv
- Main Figure 3/Fig 3J-M/Fig 3L.csv
- Main Figure 3/Fig 3J-M/Fig 3M.csv
