# Supplementary material for: naRNA-LL37 composite DAMPs define sterile NETs as self-propagating drivers of inflammation
Source: EMBO Rep. 2024 May 23;25(7):10. doi: 10.1038/s44319-024-00150-5 (PMC11239898; doi:10.1038/s44319-024-00150-5)
Supplement: Supplementary file 6 — Source data Fig. 3 [file 44319_2024_150_MOESM6_ESM.zip › Main Figure 3/Fig 3A/Fig 3A.csv]

Unstim.	R848	TL8	ssRNA+LL37	Mock	PMA	PMA
84,289	251,781	468,462333	1682,67733	175,273667	1960,60767	4039,277
85,2253333	129,68	398,962667	935,230667	283,472	1833,55333	2905,76
563,041333	450,701333	812,666667	2344,29467	352,336	2022,44933	4322,04133
