# Supplementary material for: naRNA-LL37 composite DAMPs define sterile NETs as self-propagating drivers of inflammation
Source: EMBO Rep. 2024 May 23;25(7):10. doi: 10.1038/s44319-024-00150-5 (PMC11239898; doi:10.1038/s44319-024-00150-5)
Supplement: Supplementary file 6 — Source data Fig. 3 [file 44319_2024_150_MOESM6_ESM.zip › Main Figure 3/Fig 3B/Fig 3B.csv]

Unstim.	MDP	Pam2CSK4	CpG	ssRNA	ssRNA+LL37	-	+RNase	+DNase
0,70179849	8,92332858	1,95476078	3,40588755	692,302862	423,700416	1422,553	10,8354529	1819,51079
1,75694035	14,0651146	0,76453799	2,18167972	577,391208	524,846589	1306,63578	13,7948797	1751,84661
0,81101811	8,56840315	1,41562277	1,12080567	580,525618	466,321035	1328,56311	9,63222223	1223,91582
