# Supplementary material for: naRNA-LL37 composite DAMPs define sterile NETs as self-propagating drivers of inflammation
Source: EMBO Rep. 2024 May 23;25(7):10. doi: 10.1038/s44319-024-00150-5 (PMC11239898; doi:10.1038/s44319-024-00150-5)
Supplement: Supplementary file 6 — Source data Fig. 3 [file 44319_2024_150_MOESM6_ESM.zip › Main Figure 3/Fig 3C/Fig 3C.csv]

Unstim.	MDP	Pam2CSK4	CpG	ssRNA	ssRNA+LL37	-	+RNase	+DNase
0,99713653	1,00059643	3,21389827	1,39285629	1,99826883	2,12566673	46,476	2,8733499	76,2989627
0,91712165	0,49689553	2,61690792	1,24377859	1,61420365	1,86295956	39,0118629	2,49011055	62,5204863
1,09349909	0,75383537	2,92334637	1,27083905	2,08397449	2,41785448	47,9054231	3,15728343	49,5397315
