# Supplementary material for: naRNA-LL37 composite DAMPs define sterile NETs as self-propagating drivers of inflammation
Source: EMBO Rep. 2024 May 23;25(7):10. doi: 10.1038/s44319-024-00150-5 (PMC11239898; doi:10.1038/s44319-024-00150-5)
Supplement: Supplementary file 6 — Source data Fig. 3 [file 44319_2024_150_MOESM6_ESM.zip › Main Figure 3/Fig 3D/Fig 3D.csv]

Unstim.	MDP	Pam2CSK4	CpG	ssRNA	ssRNA+LL37	-	+RNase	+DNase
1,05397592	3,14700671	4,31214612	1,36992942	15,9654308	12,5863461	44,5651556	2,88611167	158,845197
0,97347252	2,84681713	5,19050703	1,22611158	14,4828503	14,9000711	41,0401191	2,6975152	47,5368483
0,97464311	2,92793371	4,73625187	1,34946391	15,1853096	14,157456	43,9191301	2,67644611	46,8019341
