# Supplementary material for: naRNA-LL37 composite DAMPs define sterile NETs as self-propagating drivers of inflammation
Source: EMBO Rep. 2024 May 23;25(7):10. doi: 10.1038/s44319-024-00150-5 (PMC11239898; doi:10.1038/s44319-024-00150-5)
Supplement: Supplementary file 6 — Source data Fig. 3 [file 44319_2024_150_MOESM6_ESM.zip › Main Figure 3/Fig 3E/Fig 3E.csv]

Unstim.	ssRNA	Mock NETs	PMA NETs
1,23020957	48,4349998	5,13972051	59,8699989
0,84249657	5,30076253	5,99878592	78,3317633
0,96483435	74,2563715	4,92261921	92,3976839
