# Supplementary material for: naRNA-LL37 composite DAMPs define sterile NETs as self-propagating drivers of inflammation
Source: EMBO Rep. 2024 May 23;25(7):10. doi: 10.1038/s44319-024-00150-5 (PMC11239898; doi:10.1038/s44319-024-00150-5)
Supplement: Supplementary file 6 — Source data Fig. 3 [file 44319_2024_150_MOESM6_ESM.zip › Main Figure 3/Fig 3F/Fig 3F.csv]

Unstim.	ssRNA	Mock NETs	PMA NETs
1,13135998	6,33323697	1,5761073	15,2181468
0,82025834	2,77331139	2,20956109	20,4690586
1,07757755	0,18512585	3,20318722	25,8675516
