# Supplementary material for: naRNA-LL37 composite DAMPs define sterile NETs as self-propagating drivers of inflammation
Source: EMBO Rep. 2024 May 23;25(7):10. doi: 10.1038/s44319-024-00150-5 (PMC11239898; doi:10.1038/s44319-024-00150-5)
Supplement: Supplementary file 6 — Source data Fig. 3 [file 44319_2024_150_MOESM6_ESM.zip › Main Figure 3/Fig 3G/Fig 3G.csv]

Unstim.	Mock	PMA	PMA
1,01	1,009	3,11	6,743
1,059	0,945	3,413	7,341
0,935	0,905	3,035	6,238
