# Supplementary material for: naRNA-LL37 composite DAMPs define sterile NETs as self-propagating drivers of inflammation
Source: EMBO Rep. 2024 May 23;25(7):10. doi: 10.1038/s44319-024-00150-5 (PMC11239898; doi:10.1038/s44319-024-00150-5)
Supplement: Supplementary file 6 — Source data Fig. 3 [file 44319_2024_150_MOESM6_ESM.zip › Main Figure 3/Fig 3H/Fig 3H.csv]

	Neg. siRNA	Neg. siRNA	Neg. siRNA	NOD2 siRNA	NOD2 siRNA	NOD2 siRNA
Unstim.	505,468333	309,915	313,226667	593,44	400,983333	254,498333
MDP	792,641667	1024,23	762,5	743,993333	394,373333	268,641667
Pam2CSK4	2152,90333	1635,07667	1360,87	2531,69833	1450,83	1079,54167
ssRNA	2089,81	1660,00167	1970,37333	766,853333	742,913333	871,425
ssRNA+LL37	3236,07667	3389,725	4836,54333	2466,495	2492,98333	4574,25
PMA NETs	4355,98167	2121,95333	4367,665	2793,18667	1758,93	2827,74
PMA NETs+RNase inh.	3960,32333	2894,50667	4948,975	2355,95167	1408,24333	3340,76833
