# Supplementary material for: naRNA-LL37 composite DAMPs define sterile NETs as self-propagating drivers of inflammation
Source: EMBO Rep. 2024 May 23;25(7):10. doi: 10.1038/s44319-024-00150-5 (PMC11239898; doi:10.1038/s44319-024-00150-5)
Supplement: Supplementary file 6 — Source data Fig. 3 [file 44319_2024_150_MOESM6_ESM.zip › Main Figure 3/Fig 3I/Fig 3I.csv]

	Untreated	Untreated	Untreated	Untreated	GSK583	GSK583	GSK583	GSK583
Unstim.	563,041333333333	216,4	318,426666666667	264,09	296,290666666667	273,124166666667	422,981666666667	319,751666666667
MDP		998,876666666667	888,345	745,318333333333		340,443333333333	610,538333333333	299,861666666667
Pam2CSK4	1726,05066666667	3341,31666666667	2082,15333333333	1194,66666666667	1633,06133333333	3199,83		1819,48
ssRNA	1223,44933333333	1594,39166666667	1802,05	1863,75	342,636	678,533333333333	616,201666666667	1149,63666666667
ssRNA+LL37	2344,29466666667	686,24	3276,76333333333	5895,445	2003,97466666667	640,023333333333	3018,51833333333	5076,36833333333
PMA NETs	2022,44933333333	3475,585	2275,695	3617,175	1479,09333333333	3240,535	1248,21333333333	2185,60666666667
PMA NETs+RNase inh.	4322,04133333333	3887,565	2806,26	4095,26333333333	2933,08133333333	2742,67166666667	1297,2	2442,36
