# Supplementary material for: naRNA-LL37 composite DAMPs define sterile NETs as self-propagating drivers of inflammation
Source: EMBO Rep. 2024 May 23;25(7):10. doi: 10.1038/s44319-024-00150-5 (PMC11239898; doi:10.1038/s44319-024-00150-5)
Supplement: Supplementary file 6 — Source data Fig. 3 [file 44319_2024_150_MOESM6_ESM.zip › Main Figure 3/Fig 3J-M/Fig 3K.csv]

Unstim.	ssRNA	Mock NETs	PMA NETs
1,3982117	3,84151358	4,98294029	17,2063514
0,89874525	2,81078337	6,3094926	25,9937285
0,79577531	2,04719817	6,55520981	26,9139642
