# Supplementary material for: naRNA-LL37 composite DAMPs define sterile NETs as self-propagating drivers of inflammation
Source: EMBO Rep. 2024 May 23;25(7):10. doi: 10.1038/s44319-024-00150-5 (PMC11239898; doi:10.1038/s44319-024-00150-5)
Supplement: Supplementary file 6 — Source data Fig. 3 [file 44319_2024_150_MOESM6_ESM.zip › Main Figure 3/Fig 3J-M/Fig 3L.csv]

Unstim.	ssRNA	Mock NETs	PMA NETs
2,03403298	3,58163162	11,1301096	36,6505405
0,97358922	1,9557167	12,9442565	57,33335
0,50497079	4,92913594	14,4704272	70,2006243
