# Supplementary material for: naRNA-LL37 composite DAMPs define sterile NETs as self-propagating drivers of inflammation
Source: EMBO Rep. 2024 May 23;25(7):10. doi: 10.1038/s44319-024-00150-5 (PMC11239898; doi:10.1038/s44319-024-00150-5)
Supplement: Supplementary file 6 — Source data Fig. 3 [file 44319_2024_150_MOESM6_ESM.zip › Main Figure 3/Fig 3J-M/Fig 3M.csv]

Unstim.	ssRNA	Mock NETs	PMA NETs
1,53959017	4,81670313	0,86752853	1,30110789
0,86865278	8,24025164	0,27202633	2,76969087
0,74773663	2,26256822	0,58130211	3,03207914
