# Supplementary material for: naRNA-LL37 composite DAMPs define sterile NETs as self-propagating drivers of inflammation
Source: EMBO Rep. 2024 May 23;25(7):10. doi: 10.1038/s44319-024-00150-5 (PMC11239898; doi:10.1038/s44319-024-00150-5)
Supplement: Supplementary file 7 — Source data Fig. 4 [file 44319_2024_150_MOESM7_ESM.zip]

Archive with 27 entries (27 files):
- Main Figure 4/Fig 4A/Fig 4A.csv
- Main Figure 4/Fig 4B/Fig 4B.csv
- Main Figure 4/Fig 4C/Fig 4C.csv
- Main Figure 4/Fig 4D/Fig 4D.csv
- Main Figure 4/Fig 4E/Fig 4E.csv
- Main Figure 4/Fig 4F/Tlr13 KO.png
- Main Figure 4/Fig 4F/WT.png
- Main Figure 4/Fig 4G/C1-slide 11 - IMQ - TLR13- 4.tif
- Main Figure 4/Fig 4G/C1-slide 11 - IMQ - TLR13- 4_sw.tif
- Main Figure 4/Fig 4G/C1-slide 5 - IMQ - WT -1.tif
- Main Figure 4/Fig 4G/C1-slide 5 - IMQ - WT -1_sw.tif
- Main Figure 4/Fig 4G/C2-slide 11 - IMQ - TLR13- 4.tif
- Main Figure 4/Fig 4G/C2-slide 11 - IMQ - TLR13- 4_sw.tif
- Main Figure 4/Fig 4G/C2-slide 5 - IMQ - WT -1.tif
- Main Figure 4/Fig 4G/C2-slide 5 - IMQ - WT -1_Sw.tif
- Main Figure 4/Fig 4G/C3-slide 11 - IMQ - TLR13- 4.tif
- Main Figure 4/Fig 4G/C3-slide 11 - IMQ - TLR13- 4_sw.tif
- Main Figure 4/Fig 4G/C3-slide 5 - IMQ - WT -1.tif
- Main Figure 4/Fig 4G/C3-slide 5 - IMQ - WT -1_sw.tif
- Main Figure 4/Fig 4G/slide 11 - IMQ - TLR13- 4.czi (RGB).tif
- Main Figure 4/Fig 4G/slide 11 - IMQ - TLR13- 4.czi (RGB)_crop.tif
- Main Figure 4/Fig 4G/slide 11 - IMQ - TLR13- 4.czi (RGB)_small.tif
- Main Figure 4/Fig 4G/slide 5 - IMQ - WT -1.czi (RGB).tif
- Main Figure 4/Fig 4G/slide 5 - IMQ - WT -1.czi (RGB)_crop.tif
- Main Figure 4/Fig 4G/slide 5 - IMQ - WT -1.czi (RGB)_small.tif
- Main Figure 4/Fig 4H/CitH3_Hoechst.csv
- Main Figure 4/Fig 4H/MPO_Hoechst.csv
