# Supplementary material for: naRNA-LL37 composite DAMPs define sterile NETs as self-propagating drivers of inflammation
Source: EMBO Rep. 2024 May 23;25(7):10. doi: 10.1038/s44319-024-00150-5 (PMC11239898; doi:10.1038/s44319-024-00150-5)
Supplement: Supplementary file 7 — Source data Fig. 4 [file 44319_2024_150_MOESM7_ESM.zip › Main Figure 4/Fig 4A/Fig 4A.csv]

Days	RPMI+RNAse inh.	RPMI+RNAse inh.	RPMI+RNAse inh.	RPMI+RNAse inh.	RPMI+RNAse inh.	ssRNA+LL37	ssRNA+LL37	ssRNA+LL37	ssRNA+LL37	ssRNA+LL37	Mock NETs+RNAse inh.	Mock NETs+RNAse inh.	Mock NETs+RNAse inh.	Mock NETs+RNAse inh.	Mock NETs+RNAse inh.	PMA NETs+RNAse inh.	PMA NETs+RNAse inh.	PMA NETs+RNAse inh.	PMA NETs+RNAse inh.	PMA NETs+RNAse inh.	Mock NETs	Mock NETs	Mock NETs	Mock NETs	Mock NETs	PMA NETs	PMA NETs	PMA NETs	PMA NETs	PMA NETs
0	19	20	21	20	20	21	20	21	21	21	20	19	22	20	20	21	19	21	21	21	19	20	19	20	20	21	21	20	22	20
1	26	21	23	23	23	45	44	36	37	50	24	22	23	24	23	31	40	38	35	29	20	22	20	20	20	26	27	24	31	30
2	23	22	25	22	22	44	40	37	35	49	23	22	24	22	22	25	35	35	36	28	20	22	19	20	21	23	25	25	29	26
3	23	23	23	22	23	40	33	40	38	44	23	23	24	23	22	28	32	33	38	25	19	22	21	21	22	22	25	25	29	26
4	22	21	22	23	23	40	34	35	27	42	22	23	23	22	23	25	33	27	37	30	19	20	21	19	19	22	21	22	23	23
