# Supplementary material for: naRNA-LL37 composite DAMPs define sterile NETs as self-propagating drivers of inflammation
Source: EMBO Rep. 2024 May 23;25(7):10. doi: 10.1038/s44319-024-00150-5 (PMC11239898; doi:10.1038/s44319-024-00150-5)
Supplement: Supplementary file 7 — Source data Fig. 4 [file 44319_2024_150_MOESM7_ESM.zip › Main Figure 4/Fig 4B/Fig 4B.csv]

Hours	RPMI+RNAse inh.	RPMI+RNAse inh.	RPMI+RNAse inh.	RPMI+RNAse inh.	RPMI+RNAse inh.	RPMI+RNAse inh.	RPMI+RNAse inh.	RPMI+RNAse inh.	RPMI+RNAse inh.	RPMI+RNAse inh.	ssRNA+LL37	ssRNA+LL37	ssRNA+LL37	ssRNA+LL37	ssRNA+LL37	ssRNA+LL37	ssRNA+LL37	ssRNA+LL37	ssRNA+LL37	ssRNA+LL37	Mock NETs+RNase inh.	Mock NETs+RNase inh.	Mock NETs+RNase inh.	Mock NETs+RNase inh.	Mock NETs+RNase inh.	Mock NETs+RNase inh.	Mock NETs+RNase inh.	Mock NETs+RNase inh.	Mock NETs+RNase inh.	Mock NETs+RNase inh.	PMA NETs+RNase inh.	PMA NETs+RNase inh.	PMA NETs+RNase inh.	PMA NETs+RNase inh.	PMA NETs+RNase inh.	PMA NETs+RNase inh.	PMA NETs+RNase inh.	PMA NETs+RNase inh.	PMA NETs+RNase inh.	PMA NETs+RNase inh.
0	1	1	1	1	1	1	1	1	1	1	1	1	1	1	1	1	1	1	1	1	1	1	1	1	1	1	1	1	1	1	1	1	1	1	1	1	1	1	1	1
2	1,102174	1,099983	1,075023	1,281737	1,19148	0,986278	0,857797	1,025862	1,049416	0,939614	1,091028	0,984554	1,068592	0,913305	1,235112	0,914722	0,952075	1,036111	0,751416	1,39545	1,144139	0,923128	0,928252	1,127459	0,959365	1,003846	0,986883	0,995663	0,90648	1,146836	1,160746	1,376451	1,069953	1,244736	1,181066	1,093178	1,408382	1,522863	1,224194	1,340582
4	1,084938	1,465144	1,034919	1,00823	1,100481	0,804717	0,91745	0,766034	0,955975	0,819646	1,054935	1,184214	1,178936	1,304184	1,164976	0,797828	1,145257	0,984259	0,94051	1,557963	1,264205	0,968191	1,093856	1,020388	0,990325	1,264615	0,715046	0,912402	0,778351	1,079255	1,553731	1,395912	1,557592	1,321671	1,309958	1,287854	1,632554	1,710736	1,365323	1,280517
6	1,106366	1,311538	1,130528	1,181579	1,074866	0,855146	1,231799	0,894828	1,048518	0,845411	1,12596	1,149355	1,290425	1,028314	1,626231	0,847949	1,238142	1,083333	1,057365	1,332611	1,063397	0,897681	0,958362	1,175364	1,178922	1,239231	0,79784	0,98699	0,89028	1,358796	1,194478	1,458054	1,711751	1,435749	1,747546	1,313644	1,565302	1,701789	1,33629	1,268391
