# Supplementary material for: naRNA-LL37 composite DAMPs define sterile NETs as self-propagating drivers of inflammation
Source: EMBO Rep. 2024 May 23;25(7):10. doi: 10.1038/s44319-024-00150-5 (PMC11239898; doi:10.1038/s44319-024-00150-5)
Supplement: Supplementary file 7 — Source data Fig. 4 [file 44319_2024_150_MOESM7_ESM.zip › Main Figure 4/Fig 4C/Fig 4C.csv]

	WT - Mock NETs + RNase inh.	WT - Mock NETs + RNase inh.	WT - Mock NETs + RNase inh.	WT - Mock NETs + RNase inh.	WT - Mock NETs + RNase inh.	WT - Mock NETs + RNase inh.	WT - Mock NETs + RNase inh.	WT - PMA NETs + RNase inh.	WT - PMA NETs + RNase inh.	WT - PMA NETs + RNase inh.	WT - PMA NETs + RNase inh.	WT - PMA NETs + RNase inh.	WT - PMA NETs + RNase inh.	WT - PMA NETs + RNase inh.	Tlr13-/- - Mock NETs + RNase inh.	Tlr13-/- - Mock NETs + RNase inh.	Tlr13-/- - Mock NETs + RNase inh.	Tlr13-/- - Mock NETs + RNase inh.	Tlr13-/- - Mock NETs + RNase inh.	Tlr13-/- - Mock NETs + RNase inh.	Tlr13-/- - Mock NETs + RNase inh.	Tlr13-/- - PMA NETs + RNase inh.	Tlr13-/- - PMA NETs + RNase inh.	Tlr13-/- - PMA NETs + RNase inh.	Tlr13-/- - PMA NETs + RNase inh.	Tlr13-/- - PMA NETs + RNase inh.	Tlr13-/- - PMA NETs + RNase inh.	Tlr13-/- - PMA NETs + RNase inh.
0	21	22	22	20	21	22	22	22	23	23	21	21	22	22	23	21	21	21	22	22	21	23	22	23	21	23	22	22
1	21	22	21	24	22	24	25	37	32	31	40	32	34	39	23	22	22	22	23	24	23	32	30	27	31	30	30	30
2	20	22	21	22	23	23	24	35	28	29	34	28	28	32	22	20	23	22	22	23	21	30	28	28	28	26	26	25
3	21	22	22	23	23	23	24	30	28	28	30	27	27	30	22	21	22	22	22	21	21	27	28	26	25	25	25	24
4	21	22	22	22	21	22	22	29	28	28	28	25	27	28	23	20	22	22	22	22	21	26	27	26	23	26	24	24
