# Supplementary material for: naRNA-LL37 composite DAMPs define sterile NETs as self-propagating drivers of inflammation
Source: EMBO Rep. 2024 May 23;25(7):10. doi: 10.1038/s44319-024-00150-5 (PMC11239898; doi:10.1038/s44319-024-00150-5)
Supplement: Supplementary file 7 — Source data Fig. 4 [file 44319_2024_150_MOESM7_ESM.zip › Main Figure 4/Fig 4D/Fig 4D.csv]

	WT	WT	WT	WT	WT	WT	WT	WT	WT	WT	Tlr13-/-	Tlr13-/-	Tlr13-/-	Tlr13-/-	Tlr13-/-	Tlr13-/-	Tlr13-/-	Tlr13-/-	Tlr13-/-	Tlr13-/-
0	20	21	21	21	20	21	21	21			22	22	22	20	20	21	20	21	21	21
1	22	22	23	24	23	24	26	26			24	23	23	22	22	24	22	22	25	22
2	26	27	25	28	26	30	30	28			28	28	27	24	25	24	26	25	25	25
3	41	42	42	42	38	35	40	33			35	37	33	30	28	29	30	30	28	28
4	50	53	54	53	50	42	51	35			44	45	40	34	35	34	37	35	36	33
5	56	60	62	63	55	51	61	43			53	49	47	38	41	40	42	39	40	38
