# Supplementary material for: naRNA-LL37 composite DAMPs define sterile NETs as self-propagating drivers of inflammation
Source: EMBO Rep. 2024 May 23;25(7):10. doi: 10.1038/s44319-024-00150-5 (PMC11239898; doi:10.1038/s44319-024-00150-5)
Supplement: Supplementary file 7 — Source data Fig. 4 [file 44319_2024_150_MOESM7_ESM.zip › Main Figure 4/Fig 4E/Fig 4E.csv]

WT	Tlr13-/-
73,56396	55,90959
78,8142	54,11931
87,16097	52,25546
73,15351	39,32527
64,58939	37,27576
65,61203	35,2799
68,46331	37,83763
58,22397	43,99296
	37,7789
	36,62165
