# Supplementary material for: naRNA-LL37 composite DAMPs define sterile NETs as self-propagating drivers of inflammation
Source: EMBO Rep. 2024 May 23;25(7):10. doi: 10.1038/s44319-024-00150-5 (PMC11239898; doi:10.1038/s44319-024-00150-5)
Supplement: Supplementary file 7 — Source data Fig. 4 [file 44319_2024_150_MOESM7_ESM.zip › Main Figure 4/Fig 4H/MPO_Hoechst.csv]

	IMQ WT	IMQ Tlr13 KO	Ctrl WT	Ctrl Tlr13 KO
Group 1 (BZ)
Slide 2			0,01
Slide 3				0,01
Slide 4	0,02
Slide 5	0,04
Slide 6	0,03
Slide 7	0,25
Slide 8		0
Slide 9		0
Slide 10		0
Slide 11		0
Group 2 (BZ+1)
Slide 2	0,2
Slide 3	0,43
Slide 4	0,19
Slide 5		0,13
Slide 6		0,09
Slide 7		0,06
