# Supplementary material for: naRNA-LL37 composite DAMPs define sterile NETs as self-propagating drivers of inflammation
Source: EMBO Rep. 2024 May 23;25(7):10. doi: 10.1038/s44319-024-00150-5 (PMC11239898; doi:10.1038/s44319-024-00150-5)
Supplement: Supplementary file 8 — Source data Fig. 5 [file 44319_2024_150_MOESM8_ESM.zip]

Archive with 29 entries (29 files):
- Main Figure 5/Fig 5A/PMA/pma 2 crop.png
- Main Figure 5/Fig 5A/PMA/pma2.png
- Main Figure 5/Fig 5A/Unstim/comp 1 crop.png
- Main Figure 5/Fig 5A/Unstim/comp 1.png
- Main Figure 5/Fig 5A/Unstim/comp2 crop.png
- Main Figure 5/Fig 5A/Unstim/comp2.png
- Main Figure 5/Fig 5A/Unstim/Experiment-59.czi
- Main Figure 5/Fig 5A/Unstim/Experiment-60-Airyscan Processing-02 (Snapshot 1).png
- Main Figure 5/Fig 5A/Unstim/Experiment-60-Airyscan Processing-02 (Snapshot 1).png_metadata.xml
- Main Figure 5/Fig 5A/Unstim/Experiment-60-Airyscan Processing-02 (Snapshot 2).png
- Main Figure 5/Fig 5A/Unstim/Experiment-60-Airyscan Processing-02 (Snapshot 2).png_metadata.xml
- Main Figure 5/Fig 5A/Unstim/Experiment-60-Airyscan Processing-02 (Snapshot 3).png
- Main Figure 5/Fig 5A/Unstim/Experiment-60-Airyscan Processing-02 (Snapshot 3).png_metadata.xml
- Main Figure 5/Fig 5A/Unstim/Experiment-60-Airyscan Processing-02 (Snapshot).png
- Main Figure 5/Fig 5A/Unstim/Experiment-60-Airyscan Processing-02 (Snapshot).png_metadata.xml
- Main Figure 5/Fig 5B/Fig 5B.csv
- Main Figure 5/Fig 5C/Fig 5C.csv
- Main Figure 5/Fig 5C/unstim 1 cropped.png
- Main Figure 5/Fig 5D/Fig 5D.tif
- Main Figure 5/Fig 5D/Line plot 1.csv
- Main Figure 5/Fig 5E/Experiment-568-Airyscan Processing-36.png
- Main Figure 5/Fig 5E/XZ 534.png
- Main Figure 5/Fig 5E/YZ 368.png
- Main Figure 5/Fig 5F/5F.png
- Main Figure 5/Fig 5F/Fig 5F.csv
- Main Figure 5/Fig 5G/unstim 1 high zoom.png
- Main Figure 5/Fig 5G/unstim 1.png
- Main Figure 5/Fig 5H/Fig 5H.csv
- Main Figure 5/Fig 5I/NHEK stimulation old vs. fresh NETs/NHEK stim fresh vs old NETs.xlsx
