# Supplementary material for: naRNA-LL37 composite DAMPs define sterile NETs as self-propagating drivers of inflammation
Source: EMBO Rep. 2024 May 23;25(7):10. doi: 10.1038/s44319-024-00150-5 (PMC11239898; doi:10.1038/s44319-024-00150-5)
Supplement: Supplementary file 8 — Source data Fig. 5 [file 44319_2024_150_MOESM8_ESM.zip › Main Figure 5/Fig 5A/Unstim/Experiment-60-Airyscan Processing-02 (Snapshot 3).png_metadata.xml]

<?xml version="1.0" encoding="utf-8"?>
<ImageMetadata>
  <CustomAttributes>
    <AuditTrail>&lt;AuditTrail ProcessingSteps="1"&gt;
  &lt;AiryScanProcessing Timestamp="2022-07-11T15:25:00.1792509+02:00" ElapsedTime="00:00:02.2559753" ID="1"&gt;
    &lt;ThreeDProcessing&gt;false&lt;/ThreeDProcessing&gt;
    &lt;AutoWiener&gt;true&lt;/AutoWiener&gt;
    &lt;AutoWienerIntensity&gt;Standard&lt;/AutoWienerIntensity&gt;
    &lt;ChannelProcessingMode&gt;
      &lt;c-1&gt;
        &lt;Index&gt;-1&lt;/Index&gt;
        &lt;ChannelProcessingMode&gt;ProcessChannel&lt;/ChannelProcessingMode&gt;
      &lt;/c-1&gt;
    &lt;/ChannelProcessingMode&gt;
    &lt;LogWiener&gt;
      &lt;c-1&gt;
        &lt;Index&gt;-1&lt;/Index&gt;
        &lt;LogWiener&gt;6&lt;/LogWiener&gt;
      &lt;/c-1&gt;
    &lt;/LogWiener&gt;
    &lt;Input1&gt;C:\Users\francesca_b\Pictures\temp\Experiment-60.czi&lt;/Input1&gt;
  &lt;/AiryScanProcessing&gt;
&lt;/AuditTrail&gt;</AuditTrail>
  </CustomAttributes>
  <Information>
    <User Id="0" />
    <Document>
      <UserName>AGWeberAdmin</UserName>
    </Document>
    <Image>
      <SizeX>3032</SizeX>
      <SizeY>1360</SizeY>
      <SizeT>1</SizeT>
      <PixelType>Bgr24</PixelType>
      <ComponentBitCount>8</ComponentBitCount>
      <Dimensions>
        <T>
          <StartTime>0001-01-01T00:00:00</StartTime>
        </T>
      </Dimensions>
    </Image>
    <Processing>
      <Airyscan>
        <Channels>
          <Channel Id="Channel:4">
            <SuperResolutionParameter>6.42742395401001</SuperResolutionParameter>
            <ParameterEstimationType>Automatic</ParameterEstimationType>
            <DeconvolutionType>2D</DeconvolutionType>
            <IsTileBased>false</IsTileBased>
            <BaselineShift>false</BaselineShift>
            <BaselineShiftParameter>0</BaselineShiftParameter>
          </Channel>
        </Channels>
      </Airyscan>
    </Processing>
  </Information>
  <Scaling>
    <Metadata />
    <AutoScaling>
      <Type>Measured</Type>
      <CreationDateTime>07/14/2022 12:13:09</CreationDateTime>
    </AutoScaling>
    <Items>
      <Pixel Id="X">
        <Value>1</Value>
      </Pixel>
      <Pixel Id="Y">
        <Value>1</Value>
      </Pixel>
    </Items>
  </Scaling>
  <DisplaySetting>
    <Channels>
      <Channel Id="Channel:0" Name="C1">
        <BitCountRange>8</BitCountRange>
        <PixelType>Bgra32</PixelType>
        <DyeName>Dye1</DyeName>
        <ColorMode>None</ColorMode>
      </Channel>
    </Channels>
    <ToneMapping>
      <Mode>None</Mode>
      <EnhanceClipLimit>3</EnhanceClipLimit>
      <EnhanceRegionSizePercentage>15</EnhanceRegionSizePercentage>
    </ToneMapping>
    <ViewerRotations>0</ViewerRotations>
  </DisplaySetting>
  <Layers />
</ImageMetadata>
