# Supplementary material for: naRNA-LL37 composite DAMPs define sterile NETs as self-propagating drivers of inflammation
Source: EMBO Rep. 2024 May 23;25(7):10. doi: 10.1038/s44319-024-00150-5 (PMC11239898; doi:10.1038/s44319-024-00150-5)
Supplement: Supplementary file 8 — Source data Fig. 5 [file 44319_2024_150_MOESM8_ESM.zip › Main Figure 5/Fig 5B/Fig 5B.csv]

	DNA	DNA	DNA	DNA	DNA	DNA	DNA	DNA	DNA	RNA	RNA	RNA	RNA	RNA	RNA	RNA	RNA	RNA
Unstim.	0,639	0,713	0,668	0,456	0,502	0,572	0,515	0,639	0,595	0,891	0,865	0,894	0,836	0,892	0,877	0,853	0,862	0,852
PMA	0,431	0,248	0,318	0,513	0,4	0,395	0,292	0,333	0,359	0,696	0,477	0,712	0,731	0,707	0,652	0,207	0,521	0,586
