# Supplementary material for: naRNA-LL37 composite DAMPs define sterile NETs as self-propagating drivers of inflammation
Source: EMBO Rep. 2024 May 23;25(7):10. doi: 10.1038/s44319-024-00150-5 (PMC11239898; doi:10.1038/s44319-024-00150-5)
Supplement: Supplementary file 8 — Source data Fig. 5 [file 44319_2024_150_MOESM8_ESM.zip › Main Figure 5/Fig 5C/Fig 5C.csv]

Distance (μm)	rRNA	LL37	DNA
0	0	4	206
0,035	0	3	178
0,071	1	3	205
0,106	0	2	230
0,141	0	0	252
0,177	0	0	249
0,212	0	0	237
0,247	0	0	236
0,283	2	0	238
0,318	4	0	239
0,353	6	0	216
0,389	6	0	216
0,424	3	1	232
0,459	3	4	255
0,495	3	5	285
0,53	3	4	307
0,565	2	7	324
0,601	2	6	294
0,636	2	6	254
0,671	1	12	240
0,707	0	15	216
0,742	0	14	207
0,777	0	12	254
0,813	0	5	276
0,848	0	0	268
0,883	0	0	245
0,919	0	3	236
0,954	0	5	275
0,989	0	8	313
1,025	3	10	263
1,06	6	14	225
1,095	10	18	180
1,131	8	17	157
1,166	8	17	157
1,201	7	20	122
1,237	5	20	106
1,272	0	16	138
1,307	0	14	177
1,342	1	14	241
1,378	0	21	276
1,413	0	28	321
1,448	1	33	319
1,484	1	28	283
1,519	4	29	282
1,554	8	29	294
1,59	12	29	294
1,625	13	36	228
1,66	13	41	225
1,696	12	43	239
1,731	11	45	250
1,766	9	46	250
1,802	9	52	231
1,837	6	76	211
1,872	14	97	215
1,908	29	123	238
1,943	29	123	238
1,978	48	121	286
2,014	69	141	326
2,049	88	163	347
2,084	102	193	318
2,12	114	243	305
2,155	128	301	357
2,19	140	364	441
2,226	158	427	580
2,261	175	501	713
2,296	190	582	826
2,332	188	632	1077
2,367	206	704	1198
2,402	234	764	1276
2,438	269	866	1387
2,473	318	984	1426
2,508	369	1130	1518
2,544	404	1310	1510
2,579	433	1404	1569
2,614	450	1447	1548
2,65	458	1457	1482
2,685	450	1445	1400
2,72	450	1445	1400
2,756	453	1433	1385
2,791	448	1380	1237
2,826	438	1303	1157
2,862	414	1210	1048
2,897	408	1084	909
2,932	394	1028	937
2,968	397	1022	987
3,003	419	1045	995
3,038	461	987	1005
3,074	496	1023	925
3,109	532	1042	867
3,144	568	1048	909
3,18	598	1056	984
3,215	616	1059	1061
3,25	623	1066	1079
3,286	663	1161	977
3,321	674	1210	898
3,356	705	1250	871
3,392	768	1326	912
3,427	826	1304	971
3,462	887	1271	1020
3,498	918	1323	970
3,533	980	1300	993
3,568	1047	1290	1038
3,604	1120	1294	1080
3,639	1231	1387	1229
3,674	1291	1463	1176
3,71	1340	1564	1084
3,745	1421	1797	1138
3,78	1481	1861	1080
3,816	1555	1857	1093
3,851	1705	1933	1133
3,886	1782	1861	1185
3,921	1832	1805	1202
3,957	1860	1790	1207
3,992	1922	1944	1292
4,027	1948	1955	1281
4,063	1998	1967	1259
4,098	2061	2047	1223
4,133	2114	2073	1271
4,169	2152	2111	1307
4,204	2163	2370	1434
4,239	2147	2385	1407
4,275	2147	2385	1407
4,31	2102	2335	1395
4,345	1989	2330	1388
4,381	1878	2152	1439
4,416	1751	1987	1460
4,451	1647	1889	1473
4,487	1545	1779	1425
4,522	1454	1696	1423
4,557	1474	1568	1453
4,593	1404	1502	1508
4,628	1349	1447	1452
4,663	1311	1390	1301
4,699	1320	1344	1240
4,734	1288	1289	1192
4,769	1261	1219	1173
4,805	1234	1258	1198
4,84	1209	1214	1166
4,875	1200	1189	1176
4,911	1167	1251	1243
4,946	1168	1208	1287
4,981	1174	1149	1372
5,017	1184	1095	1475
5,052	1150	1152	1470
5,087	1167	1121	1530
5,123	1197	1145	1486
5,158	1173	1236	1371
5,193	1209	1284	1325
5,229	1237	1331	1299
5,264	1261	1315	1340
5,299	1302	1369	1376
5,335	1338	1431	1410
5,37	1368	1491	1430
5,405	1445	1484	1447
5,441	1451	1490	1428
5,476	1437	1478	1384
5,511	1459	1417	1233
5,547	1419	1399	1238
5,582	1367	1367	1343
5,617	1368	1325	1634
5,653	1305	1286	1663
5,688	1253	1243	1606
5,723	1224	1201	1551
5,759	1239	1137	1528
5,794	1248	1151	1518
5,829	1248	1151	1518
5,865	1279	1196	1522
5,9	1289	1240	1546
5,935	1288	1233	1561
5,971	1280	1156	1459
6,006	1263	1062	1427
6,041	1242	1003	1447
6,077	1221	1002	1508
6,112	1185	1012	1506
6,147	1176	1049	1572
6,183	1180	1069	1630
6,218	1207	1039	1664
6,253	1232	1056	1600
6,289	1236	1098	1515
6,324	1209	1162	1490
6,359	1157	1232	1529
6,395	1074	1272	1550
6,43	995	1278	1522
6,465	960	1231	1464
6,501	934	1211	1473
6,536	934	1207	1593
6,571	975	1220	1652
6,606	991	1240	1805
6,642	1017	1233	1806
6,677	1052	1192	1629
6,712	1100	1162	1470
6,748	1150	1101	1434
6,783	1213	1064	1555
6,818	1287	1087	1718
6,854	1341	1075	1624
6,889	1368	1041	1441
6,924	1378	1077	1296
6,96	1366	1036	1292
6,995	1364	1023	1411
7,03	1386	1043	1550
7,066	1417	1063	1491
7,101	1453	1074	1583
7,136	1476	1082	1626
7,172	1408	1053	1589
7,207	1397	1124	1601
7,242	1370	1226	1601
7,278	1339	1379	1561
7,313	1330	1454	1630
7,348	1330	1454	1630
7,384	1337	1491	1773
7,419	1453	1521	1885
7,454	1536	1553	1984
7,49	1616	1624	2010
7,525	1766	1716	2088
7,56	1742	1795	2194
7,596	1668	1840	2270
7,631	1591	1793	2050
7,666	1488	1740	1882
7,702	1409	1647	1772
7,737	1346	1534	1864
7,772	1315	1455	2135
7,808	1268	1399	2290
7,843	1225	1356	2299
7,878	1228	1414	2041
7,914	1223	1360	1977
7,949	1238	1299	2032
7,984	1284	1275	2030
8,02	1290	1264	2145
8,055	1271	1287	2254
8,09	1222	1319	2346
8,126	1247	1301	2206
8,161	1177	1309	2277
8,196	1094	1283	2250
8,232	1040	1180	2037
8,267	944	1114	1993
8,302	856	1043	2019
8,338	748	1049	2072
8,373	677	979	2098
8,408	642	886	2081
8,444	639	776	2086
8,479	588	689	2187
8,514	598	594	2259
8,55	588	532	2153
8,585	500	509	1896
8,62	450	471	1729
8,656	393	432	1679
8,691	308	370	1482
8,726	265	319	1378
8,762	223	265	1229
8,797	183	212	1073
8,832	127	137	874
8,868	98	115	811
8,903	98	115	811
8,938	65	93	635
8,974	47	107	563
9,009	28	118	531
9,044	12	95	439
9,08	0	86	448
9,115	0	71	451
9,15	0	55	444
9,185	2	31	367
9,221	8	27	328
9,256	14	25	278
9,291	17	32	165
9,327	19	29	143
9,362	19	23	138
9,397	19	17	141
9,433	22	12	156
9,468	21	8	185
9,503	17	9	236
9,539	15	6	278
9,574	9	15	305
9,609	6	22	317
9,645	5	21	343
9,68	5	21	343
9,715	6	18	320
9,751	7	12	273
9,786	8	8	256
9,821	8	7	238
9,857	6	8	246
9,892	1	3	186
9,927	0	2	192
9,963	0	2	214
9,998	0	7	251
10,033	1	11	264
10,069	4	12	258
10,104	6	9	252
10,139	9	7	230
10,175	7	2	244
10,21	4	0	243
10,245	1	1	220
10,281	0	3	213
10,316	0	6	223
10,351	0	8	231
10,387	0	6	233
