# Supplementary material for: naRNA-LL37 composite DAMPs define sterile NETs as self-propagating drivers of inflammation
Source: EMBO Rep. 2024 May 23;25(7):10. doi: 10.1038/s44319-024-00150-5 (PMC11239898; doi:10.1038/s44319-024-00150-5)
Supplement: Supplementary file 8 — Source data Fig. 5 [file 44319_2024_150_MOESM8_ESM.zip › Main Figure 5/Fig 5D/Line plot 1.csv]

Distance (μm)	SYTO RNAselect	LL37	DNA
0	39	335	125
0,025	52	332	164
0,05	57	353	188
0,074	55	309	188
0,099	47	306	168
0,124	46	348	147
0,149	36	368	113
0,173	29	368	96
0,198	32	376	112
0,223	35	369	137
0,248	32	332	144
0,273	43	353	149
0,297	54	333	137
0,322	56	305	113
0,347	75	282	98
0,372	80	280	94
0,396	91	264	84
0,421	98	274	76
0,446	96	321	97
0,471	96	321	97
0,495	88	382	145
0,52	75	416	185
0,545	66	400	184
0,57	49	371	178
0,595	46	365	172
0,619	34	339	151
0,644	26	329	115
0,669	27	337	83
0,694	27	337	83
0,718	36	342	74
0,743	43	332	88
0,768	63	337	119
0,793	67	361	125
0,818	83	358	141
0,842	98	385	147
0,867	104	401	153
0,892	104	401	153
0,917	103	408	167
0,941	96	435	175
0,966	95	458	187
0,991	85	501	168
1,016	73	589	162
1,041	71	584	170
1,065	67	591	191
1,09	66	605	207
1,115	75	524	217
1,14	100	435	222
1,164	120	398	215
1,189	151	428	175
1,214	169	477	140
1,239	171	519	131
1,263	175	594	128
1,288	169	618	187
1,313	169	618	187
1,338	161	630	270
1,363	162	685	313
1,387	157	686	283
1,412	183	778	283
1,437	228	867	208
1,462	252	859	176
1,486	318	894	155
1,511	352	958	127
1,536	382	908	165
1,561	457	931	191
1,586	583	1002	219
1,61	583	1002	219
1,635	790	1153	249
1,66	975	1256	252
1,685	1250	1497	267
1,709	1476	1730	256
1,734	1476	1730	256
1,759	1647	1972	239
1,784	1844	2272	233
1,809	2078	2526	210
1,833	2164	2657	234
1,858	2636	3120	227
1,883	3049	3529	184
1,908	3570	4083	168
1,932	3640	4174	175
1,957	3941	4550	157
1,982	4114	4779	171
2,007	4139	4710	213
2,031	4139	4710	213
2,056	4115	4459	255
2,081	4203	4421	299
2,106	4241	4260	320
2,131	4140	4106	310
2,155	4294	4180	348
2,18	4300	4118	356
2,205	4217	4045	319
2,23	4353	4147	274
2,254	4050	3975	269
2,279	3844	3921	263
2,304	3960	4104	262
2,329	3753	4123	332
2,354	3491	3958	367
2,378	3560	4204	388
2,403	3342	4318	399
2,428	3047	4372	376
2,453	3047	4372	376
2,477	2664	4272	353
2,502	2261	4001	348
2,527	2070	3829	341
2,552	1946	3640	359
2,577	1839	3453	352
2,601	1782	3183	365
2,626	1851	3074	387
2,651	1851	3074	387
2,676	1993	3091	435
2,7	2179	3176	507
2,725	2241	3252	522
2,75	2392	3330	564
2,775	2608	3574	564
2,799	2682	3711	485
2,824	2949	4039	421
2,849	3345	4353	367
2,874	3345	4353	367
2,899	3929	4662	335
2,923	4648	5023	327
2,948	5102	5439	302
2,973	5349	5450	343
2,998	5769	5889	335
3,022	6251	6276	378
3,047	6560	6536	412
3,072	6560	6536	412
3,097	6764	6626	454
3,122	6891	6551	499
3,146	7000	6527	519
3,171	6913	6400	501
3,196	6791	6310	457
3,221	6672	6403	459
3,245	6423	6462	502
3,27	6329	6417	535
3,295	6312	6516	603
3,32	6453	6534	658
3,345	6811	6565	637
3,369	7177	6765	601
3,394	7204	6655	610
3,419	7434	6777	632
3,444	7635	7061	619
3,468	7580	7173	633
3,493	7580	7173	633
3,518	7472	7242	615
3,543	7370	7241	601
3,567	7780	7459	611
3,592	7223	7086	623
3,617	6944	6711	679
3,642	7228	6809	735
3,667	6644	6284	789
3,691	5937	5605	769
3,716	5986	5781	778
3,741	5405	5374	708
3,766	5030	5093	668
3,79	5030	5093	668
3,815	4915	4975	737
3,84	5012	5061	888
3,865	5039	5221	941
3,89	5214	5319	1016
3,914	5133	5395	1006
3,939	5303	5593	965
3,964	5659	5864	870
3,989	5501	5704	833
4,013	6283	6341	832
4,038	7130	7073	903
4,063	7039	7025	999
4,088	7879	7785	1045
4,113	8837	8678	1015
4,137	8617	8438	1001
4,162	9281	9051	948
4,187	9964	9745	947
4,212	9964	9745	947
4,236	10706	10530	972
4,261	11408	11327	980
4,286	11217	11604	954
4,311	11876	12058	990
4,335	11954	12609	1064
4,36	11419	12730	1052
4,385	10998	12565	1187
4,41	10998	12565	1187
4,435	10345	11855	1247
4,459	9501	10867	1213
4,484	8574	10117	1148
4,509	7421	9228	1223
4,534	7150	8891	1288
4,558	6099	8279	1316
4,583	4726	7076	1294
4,608	3444	5648	1179
4,633	3444	5648	1179
4,658	2372	4270	1129
4,682	1583	3255	1208
4,707	1264	2925	1292
4,732	1093	2726	1317
4,757	860	2537	1363
4,781	835	2454	1355
4,806	798	2267	1298
4,831	798	2267	1298
4,856	770	1993	1262
4,881	719	1747	1284
4,905	647	1684	1311
4,93	643	1622	1361
4,955	564	1603	1436
4,98	504	1613	1419
5,004	487	1614	1396
5,029	516	1594	1389
5,054	516	1594	1389
5,079	559	1574	1406
5,103	585	1604	1377
5,128	546	1681	1336
5,153	587	1711	1262
5,178	582	1843	1120
5,203	535	1915	1082
5,227	543	1987	1094
5,252	595	1959	1137
5,277	548	2051	1227
5,302	545	2142	1392
5,326	508	2293	1402
5,351	542	2234	1477
5,376	541	2280	1457
5,401	522	2337	1354
5,426	530	2331	1384
5,45	542	2336	1510
5,475	543	2377	1521
5,5	574	2447	1626
5,525	624	2474	1564
5,549	624	2474	1564
5,574	681	2426	1387
5,599	736	2353	1277
5,624	735	2233	1241
5,649	822	2268	1359
5,673	922	2408	1423
5,698	971	2387	1477
5,723	1161	2524	1524
5,748	1209	2517	1564
5,772	1319	2622	1517
5,797	1383	2688	1470
5,822	1322	2665	1423
5,847	1278	2760	1308
5,871	1322	2867	1259
5,896	1271	2866	1212
5,921	1347	2920	1161
5,946	1482	2881	1159
5,971	1482	2881	1159
5,995	1620	2805	1203
6,02	1727	2814	1281
6,045	1663	2708	1292
6,07	1803	2972	1338
6,094	1856	3213	1318
6,119	1796	3150	1191
6,144	1820	3338	1146
6,169	1844	3514	1168
6,194	1844	3514	1168
6,218	1897	3732	1172
6,243	1846	3743	1099
6,268	1908	3936	1012
6,293	2013	4097	1016
6,317	1920	4020	955
6,342	1872	4015	935
6,367	1794	3985	912
6,392	1794	3985	912
6,417	1702	3978	925
6,441	1582	3976	1009
6,466	1469	3945	995
6,491	1427	3896	1074
6,516	1272	3654	1024
6,54	1147	3437	876
6,565	1067	3033	805
6,59	1149	2928	838
6,615	1064	2757	811
6,639	1092	2678	821
6,664	1030	2680	822
6,689	1021	2672	789
6,714	1055	2614	772
6,739	961	2556	769
6,763	864	2391	746
6,788	771	2248	665
6,813	771	2248	665
6,838	722	2098	561
6,862	732	1889	538
6,887	772	1746	602
6,912	778	1648	610
6,937	813	1464	684
6,962	817	1403	663
6,986	772	1359	621
7,011	736	1352	641
7,036	689	1315	550
7,061	599	1209	450
7,085	528	1061	352
7,11	528	1061	352
7,135	478	933	315
7,16	451	851	316
7,185	400	785	346
7,209	365	786	375
7,234	331	732	367
7,259	262	689	391
7,284	219	672	418
7,308	202	705	400
7,333	206	670	404
7,358	206	645	341
7,383	197	618	290
7,407	189	507	262
7,432	188	476	272
7,457	176	408	273
7,482	162	361	285
