# Supplementary material for: naRNA-LL37 composite DAMPs define sterile NETs as self-propagating drivers of inflammation
Source: EMBO Rep. 2024 May 23;25(7):10. doi: 10.1038/s44319-024-00150-5 (PMC11239898; doi:10.1038/s44319-024-00150-5)
Supplement: Supplementary file 8 — Source data Fig. 5 [file 44319_2024_150_MOESM8_ESM.zip › Main Figure 5/Fig 5F/Fig 5F.csv]

Distance	rRNA	LL37	DNA
0	7,767	17,366	61,0907
0,005	8,54	24,814	61,3839
0,01	9,078	37,123	67,9278
0,015	12,426	51,545	73,3858
0,02	13,981	62,953	65,8861
0,025	17,586	72,134	73,3638
0,03	23,592	77,213	65,0608
0,035	34,856	83,772	72,0913
0,04	50,907	81,748	73,0735
0,045	85,981	102,775	67,2091
0,05	166,569	140,967	65,845
0,055	192,221	131,795	65,8879
0,06	129,497	93,91	63,0491
0,065	71,208	69,183	64,9854
0,07	57,103	74,294	68,8616
0,075	62,353	118,949	62,3639
0,08	69,008	187,081	65,5429
0,085	78,032	201,882	65,0979
0,09	57,312	143,019	67,0614
0,095	37,581	117,395	63,5481
0,1	33,776	109,776	61,5148
0,105	30,731	98,353	68,6719
0,11	33,404	82,222	66,4377
0,115	38,281	71,837	65,3548
0,12	42,408	70,059	72,669
0,125	41,904	75,461	68,4795
0,13	36,233	76,32	66,5717
0,135	34,292	71,379	73,248
0,14	41,289	82,922	72,1165
0,145	53,075	105,582	79,9692
0,15	91,345	124,712	74,6164
0,155	132,38	154,164	69,7902
0,16	146,569	141,195	76,092
0,165	127,296	91,948	75,4529
0,17	92,759	58,708	72,5064
0,175	72,127	47,672	71,0859
0,18	67,201	47,457	71,956
0,185	57,191	52,093	73,9078
0,19	41,567	70,409	70,2732
