# Supplementary material for: naRNA-LL37 composite DAMPs define sterile NETs as self-propagating drivers of inflammation
Source: EMBO Rep. 2024 May 23;25(7):10. doi: 10.1038/s44319-024-00150-5 (PMC11239898; doi:10.1038/s44319-024-00150-5)
Supplement: Supplementary file 8 — Source data Fig. 5 [file 44319_2024_150_MOESM8_ESM.zip › Main Figure 5/Fig 5H/Fig 5H.csv]

Unstim.	PMA	Mock NETs	PMA NETs	fresh NETs	fresh PMN medium	human serum
0	44	0	14	29	4	7
0	45	0	38	42	4	0
0	46	0	36	14	14	0
