# Supplementary material for: naRNA-LL37 composite DAMPs define sterile NETs as self-propagating drivers of inflammation
Source: EMBO Rep. 2024 May 23;25(7):10. doi: 10.1038/s44319-024-00150-5 (PMC11239898; doi:10.1038/s44319-024-00150-5)
Supplement: Supplementary file 8 — Source data Fig. 5 [file 44319_2024_150_MOESM8_ESM.zip › Main Figure 5/Fig 5I/NHEK stimulation old vs. fresh NETs/NHEK stim fresh vs old NETs.xlsx]

## Sheet: Tabelle1
				FB-240 #1			FB-240 #2			FB-240 #3			FB-247			FB-252 #1			FB-252 #2			FB-255 #1			FB-255 #2
			Unstim.	1517.53	1463.9	1763.84	1405.14	1373.48	1449.57				2168.52	2470.04	2953.08	3815.14	3919.92	4744.16	3815.14	3919.92	4744.16	3681.6	3843.6	3705.6	3681.6	3843.6	3705.6
			Fresh NETs	2881.23	2554.4	2786.52	1884.95	1720.27	1882.47	2412.64	2425.69	2488.63	7579.02	7579.02	7524.86	21967.9	20517	19778.8	19845.8	20169	19928.1	14023.2	16943.3		10240.6	11496	14442.7
			PMN medium	1519.85	1597.56	1546.01	1185.85	1421.05	1225.13	1675.26	2079.39	2022.93	3594.82	3604.74	3370.9	8589.62	9305.28	7906.32	11548.3	12625.6	12226.4	6835.22	7999.72	8422.56	9983.84	10946.1	9816.04
			PMN medium+RNase inh.	6741.81	6208.8	5902.57	2339.06	2613.13	2323.51	5479.94	5883.34	5460.71	2886.98	4402.76	3643.36	9377.92	10170.3	11410	11733.8	10881.4	12397.8	9893.78	8387.72	11885.7	9468.38	9653.08	10288.1
			human serum	1729.31	1725.09	1698.01	1955.7	1646.65	1714.84	1976.54	2339.06	2219.9	3521.1	4207.88	3825.08	14579.1	16444.2	15045.5	11548.3	11716.1	11036.9	10916.9	12731.9	12332.3	3320.2	9346.64	12529.1
			human serum+RNase inh.	5525.39	5133.33	4856.24	2207.99	2364.16	2320.14	3563.2	3063.95	3255.06	3719.64	4038.6	3901.96	9607.64	10331	12667	10109	7323.84	9928.08	12108	12012.5	13242.6	4600.74	7370.82	8989.1
			Unstim.	1581.76			1409.4						2530.55			4159.74			4159.74			3743.6			3743.6
			Fresh NETs	2740.72			1829.23			2442.32			7560.97			20754.6			19981			15483.3			12059.8
			PMN medium	1554.47			1277.34			1925.86			3523.49			8600.41			12133.4			7752.5			10248.7
			PMN medium+RNase inh.	6284.39			2425.23			5608			3644.37			10319.4			11671			10055.7			9803.18
			human serum	1717.47			1772.4			2178.5			3851.35			15356.3			11433.8			11993.7			8398.66
			human serum+RNase inh.	5171.65			2297.43			3294.07			3886.73			10868.5			9120.29			12454.4			6986.89
