# Supplementary material for: naRNA-LL37 composite DAMPs define sterile NETs as self-propagating drivers of inflammation
Source: EMBO Rep. 2024 May 23;25(7):10. doi: 10.1038/s44319-024-00150-5 (PMC11239898; doi:10.1038/s44319-024-00150-5)
Supplement: Supplementary file 9 — EV Figures Source Data [file 44319_2024_150_MOESM9_ESM.zip]

Archive with 376 entries (265 files):
- Figure EV2/
- Figure EV2/Fig S2A/
- Figure EV2/Fig S2A/Fig S2A.csv
- Figure EV2/Fig S2B/
- Figure EV2/Fig S2B/workflow creation NET content new (2).png
- Figure EV2/Fig S2B/workflow creation NET content new cropped.png
- Figure EV2/Fig S2C/
- Figure EV2/Fig S2C/image data FB-118/
- Figure EV2/Fig S2C/image data FB-118/mock+rnase inh. 1_50/
- Figure EV2/Fig S2C/image data FB-118/mock+rnase inh. 1_50/comp new grey.png
- Figure EV2/Fig S2C/image data FB-118/mock+rnase inh. 1_50/comp new.png
- Figure EV2/Fig S2C/image data FB-118/mock+rnase inh. 1_500/
- Figure EV2/Fig S2C/image data FB-118/mock+rnase inh. 1_500/Bild1.png
- Figure EV2/Fig S2C/image data FB-118/mock+rnase inh. 1_500/comp new grey.png
- Figure EV2/Fig S2C/image data FB-118/mock+rnase inh. 1_500/comp new.png
- Figure EV2/Fig S2C/image data FB-118/mock+rnase inh. 1_500/scale.png
- Figure EV2/Fig S2C/image data FB-118/PMA/
- Figure EV2/Fig S2C/image data FB-118/PMA/comp new.png
- Figure EV2/Fig S2C/image data FB-118/PMA/crop new.png
- Figure EV2/Fig S2C/image data FB-118/PMA/gray.png
- Figure EV2/Fig S2C/image data FB-118/pma nets 1_50/
- Figure EV2/Fig S2C/image data FB-118/pma nets 1_50/comp new grey.png
- Figure EV2/Fig S2C/image data FB-118/pma nets 1_50/comp new.png
- Figure EV2/Fig S2C/image data FB-118/pma nets 1_50/crop new.png
- Figure EV2/Fig S2C/image data FB-118/pma nets 1_500/
- Figure EV2/Fig S2C/image data FB-118/pma nets 1_500/comp new gray.png
- Figure EV2/Fig S2C/image data FB-118/pma nets+rnase inh. 1_50/
- Figure EV2/Fig S2C/image data FB-118/pma nets+rnase inh. 1_50/comp new gray.png
- Figure EV2/Fig S2C/image data FB-118/pma nets+rnase inh. 1_50/comp new.png
- Figure EV2/Fig S2C/image data FB-118/pma nets+rnase inh. 1_50/crop new.png
- Figure EV2/Fig S2C/image data FB-118/pma nets+rnase inh. 1_500/
- Figure EV2/Fig S2C/image data FB-118/pma nets+rnase inh. 1_500/comp new.png
- Figure EV2/Fig S2C/image data FB-118/pma nets+rnase inh. 1_500/composite new gray.png
- Figure EV2/Fig S2C/image data FB-118/pma nets+rnase inh. 1_500/crop new.png
- Figure EV2/Fig S2C/image data FB-118/unstim/
- Figure EV2/Fig S2C/image data FB-118/unstim/comp new.png
- Figure EV2/Fig S2C/image data FB-118/unstim/gray.png
- Figure EV2/Fig S2D/
- Figure EV2/Fig S2D/image data FB-175/
- Figure EV2/Fig S2D/image data FB-175/Mock NETs/
- Figure EV2/Fig S2D/image data FB-175/Mock NETs/C1-Experiment-3210-Airyscan Processing-03.png
- Figure EV2/Fig S2D/image data FB-175/Mock NETs/C2-Experiment-3210-Airyscan Processing-03.png
- Figure EV2/Fig S2D/image data FB-175/Mock NETs/Experiment-3210-Airyscan Processing-03.png
- Figure EV2/Fig S2D/image data FB-175/Mock NETs/gray.png
- Figure EV2/Fig S2D/image data FB-175/Mock NETs RNase/
- Figure EV2/Fig S2D/image data FB-175/Mock NETs RNase/C1-Experiment-3212-Airyscan Processing-05.png
- Figure EV2/Fig S2D/image data FB-175/Mock NETs RNase/C2-Experiment-3212-Airyscan Processing-05.png
- Figure EV2/Fig S2D/image data FB-175/Mock NETs RNase/Experiment-3212-Airyscan Processing-05.png
- Figure EV2/Fig S2D/image data FB-175/Mock NETs RNase/gray.png
- Figure EV2/Fig S2D/image data FB-175/PMA/
- Figure EV2/Fig S2D/image data FB-175/PMA/comp new crop.png
- Figure EV2/Fig S2D/image data FB-175/PMA/comp new.png
- Figure EV2/Fig S2D/image data FB-175/PMA/gray.png
- Figure EV2/Fig S2D/image data FB-175/PMA/pma/
- Figure EV2/Fig S2D/image data FB-175/PMA/pma/gray.png
- Figure EV2/Fig S2D/image data FB-175/Unstim/
- Figure EV2/Fig S2D/image data FB-175/Unstim/comp new gray.png
- Figure EV2/Fig S2D/image data FB-175/Unstim/comp new.png
- Figure EV2/Fig S2D/image data FB-175/Unstim/unstim/
- Figure EV2/Fig S2D/image data FB-175/Unstim/unstim/gray.png
- Figure EV2/Fig S2E/
- Figure EV2/Fig S2E/image data FB-168/
- Figure EV2/Fig S2E/image data FB-168/PMA/
- Figure EV2/Fig S2E/image data FB-168/PMA/comp new crop.png
- Figure EV2/Fig S2E/image data FB-168/PMA/comp new.png
- Figure EV2/Fig S2E/image data FB-168/PMA/gray.png
- Figure EV2/Fig S2E/image data FB-168/unstim/
- Figure EV2/Fig S2E/image data FB-168/unstim/comp new.png
- Figure EV2/Fig S2E/image data FB-168/unstim/gray.png
- Figure EV1/
- Figure EV1/Fig S1A/
- Figure EV1/Fig S1A/secondary antibody controls/
- Figure EV1/Fig S1A/secondary antibody controls/pma 2nd only.png
- Figure EV1/Fig S1A/secondary antibody controls/pma.png
- Figure EV1/Fig S1A/secondary antibody controls/unstim 2nd only.png
- Figure EV1/Fig S1A/secondary antibody controls/unstim.png
- Figure EV1/Fig S1B/
- Figure EV1/Fig S1B/FB-118 HD3 unstimulated/
- Figure EV1/Fig S1B/FB-118 HD3 unstimulated/comp new.png
- Figure EV1/Fig S1B/FB-118 HD3 unstimulated/gray new.png
- Figure EV1/Fig S1C/
- Figure EV1/Fig S1C/FB-176 WT Mice/
- Figure EV1/Fig S1C/FB-176 WT Mice/live C. albicans/
- Figure EV1/Fig S1C/FB-176 WT Mice/live candida crop.png
- Figure EV1/Fig S1C/FB-176 WT Mice/live candida.png
- Figure EV1/Fig S1C/FB-176 WT Mice/Nigericin/
- Figure EV1/Fig S1C/FB-176 WT Mice/Nigericin/comp new gray crop.png
- Figure EV1/Fig S1C/FB-176 WT Mice/Nigericin/comp new gray.png
- Figure EV1/Fig S1C/FB-176 WT Mice/Nigericin/comp new.png
- Figure EV1/Fig S1C/FB-176 WT Mice/Nigericin/crop new.png
- Figure EV1/Fig S1C/FB-176 WT Mice/nigericin crop.png
- Figure EV1/Fig S1C/FB-176 WT Mice/nigericin.png
- Figure EV1/Fig S1C/FB-176 WT Mice/PMA/
- Figure EV1/Fig S1C/FB-176 WT Mice/PMA crop.png
- Figure EV1/Fig S1C/FB-176 WT Mice/PMA.png
- Figure EV1/Fig S1C/FB-176 WT Mice/ssRNA+LL37/
- Figure EV1/Fig S1C/FB-176 WT Mice/ssRNA-LL37 crop.png
- Figure EV1/Fig S1C/FB-176 WT Mice/ssRNA-LL37.png
- Figure EV1/Fig S1C/FB-176 WT Mice/unstim/
- Figure EV1/Fig S1C/FB-176 WT Mice/unstim/como new.png
- Figure EV1/Fig S1C/FB-176 WT Mice/unstim/comp gray.png
- Figure EV1/Fig S1C/FB-176 WT Mice/unstimulated.png
- Figure EV1/Fig S1D/
- Figure EV1/Fig S1D/PMA-crop.tif
- Figure EV1/Fig S1D/PMA.tif
- Figure EV1/Fig S1D/Unstim.tif
- Figure EV1/Fig S1E/
- Figure EV1/Fig S1E/cytospin images with scale bar/
- Figure EV1/Fig S1E/cytospin images with scale bar/01.03.2022 control_01.jpg
- Figure EV1/Fig S1E/cytospin images with scale bar/01.03.2022 control_02.jpg
- Figure EV1/Fig S1E/cytospin images with scale bar/01.03.2022 control_03.jpg
- Figure EV1/Fig S1E/cytospin images with scale bar/01.03.2022 control_04.jpg
- Figure EV1/Fig S1E/cytospin images with scale bar/01.03.2022 control_05.jpg
- Figure EV1/Fig S1E/cytospin images with scale bar/01.03.2022 control_06.jpg
- Figure EV1/Fig S1E/cytospin images with scale bar/01.03.2022 treat_01.jpg
- Figure EV1/Fig S1E/cytospin images with scale bar/01.03.2022 treat_02.jpg
- Figure EV1/Fig S1E/cytospin images with scale bar/01.03.2022 treat_03.jpg
- Figure EV1/Fig S1E/cytospin images with scale bar/01.03.2022 treat_04.jpg
- Figure EV1/Fig S1E/cytospin images with scale bar/01.03.2022 treat_05.jpg
- Figure EV1/Fig S1E/cytospin images with scale bar/01.03.2022 treat_06.jpg
- Figure EV1/Fig S1E/cytospin images with scale bar/01.03.2022 treat_07.jpg
- Figure EV1/Fig S1E/cytospin images with scale bar/10.11.2021 control_01.jpg
- Figure EV1/Fig S1E/cytospin images with scale bar/10.11.2021 control_02.jpg
- Figure EV1/Fig S1E/cytospin images with scale bar/10.11.2021 control_03.jpg
- Figure EV1/Fig S1E/cytospin images with scale bar/10.11.2021 control_04.jpg
- Figure EV1/Fig S1E/cytospin images with scale bar/10.11.2021 control_05.jpg
- Figure EV1/Fig S1E/cytospin images with scale bar/10.11.2021 control_06.jpg
- Figure EV1/Fig S1E/cytospin images with scale bar/10.11.2021 treat_01.jpg
- Figure EV1/Fig S1E/cytospin images with scale bar/10.11.2021 treat_02.jpg
- Figure EV1/Fig S1E/cytospin images with scale bar/10.11.2021 treat_03.jpg
- Figure EV1/Fig S1E/cytospin images with scale bar/10.11.2021 treat_04.jpg
- Figure EV1/Fig S1E/cytospin images with scale bar/10.11.2021 treat_05.jpg
- Figure EV1/Fig S1E/cytospin images with scale bar/10.11.2021 treat_06.jpg
- Figure EV1/Fig S1E/cytospin images with scale bar/14.12.2021 mock_01.jpg
- Figure EV1/Fig S1E/cytospin images with scale bar/14.12.2021 mock_02.jpg
- Figure EV1/Fig S1E/cytospin images with scale bar/14.12.2021 mock_03.jpg
- Figure EV1/Fig S1E/cytospin images with scale bar/14.12.2021 mock_04.jpg
- Figure EV1/Fig S1E/cytospin images with scale bar/14.12.2021 mock_05.jpg
- Figure EV1/Fig S1E/cytospin images with scale bar/14.12.2021 mock_06.jpg
- Figure EV1/Fig S1F/
- Figure EV1/Fig S1F/Fig S1F.csv
- Figure EV1/Fig S1G/
- Figure EV1/Fig S1G/3D images/
- Figure EV1/Fig S1G/3D images/120722 3D.pptx
- Figure EV1/Fig S1G/3D images/complete  scale bar.png
- Figure EV1/Fig S1G/3D images/complete.png
- Figure EV1/Fig S1G/3D images/Thumbs.db
- Figure EV1/Fig S1G/3D images/zoom in scale bar.png
- Figure EV1/Fig S1G/3D images/zoom in.png
- Figure EV1/Fig S1G/3D images/zoom scale bar.png
- Figure EV1/Fig S1G/3D images/zoom.png
- Figure EV1/Fig S1H/
- Figure EV1/Fig S1H/neg ctrls EM higher zoom.png
- Figure EV1/Fig S1H/neg ctrls EM.png
- Figure EV1/Fig S1H/Präsentation1.pptx
- Figure EV1/Fig S1I/
- Figure EV1/Fig S1I/Fig. S1I.csv
- Figure EV4/
- Figure EV4/Fig S4A/
- Figure EV4/Fig S4A/Fig S4A.csv
- Figure EV4/Fig S4B/
- Figure EV4/Fig S4B/Fig S4B.csv
- Figure EV4/Fig S4C/
- Figure EV4/Fig S4C/Fig S4C.csv
- Figure EV4/Fig S4D/
- Figure EV4/Fig S4D/Fig S4D.csv
- Figure EV4/Fig S4E/
- Figure EV4/Fig S4E/Fig S4E.csv
- Figure EV4/Fig S4F/
- Figure EV4/Fig S4F/Fig S4F.csv
- Figure EV4/Fig S4G-I/
- Figure EV4/Fig S4G-I/Fig S4G.csv
- Figure EV4/Fig S4G-I/Fig S4H.csv
- Figure EV4/Fig S4G-I/Fig S4I.csv
- Figure EV4/Fig S4J/
- Figure EV4/Fig S4J/Fig. S4J.csv
- Figure EV4/Fig S4K/
- Figure EV4/Fig S4K/Fig S4K.csv
- Figure EV4/Fig S4L-O/
- Figure EV4/Fig S4L-O/Fig S4L.csv
- Figure EV4/Fig S4L-O/Fig S4M.csv
- Figure EV4/Fig S4L-O/Fig S4N.csv
- Figure EV4/Fig S4L-O/Fig S4O.csv
- Figure EV4/Fig S4P/
- Figure EV4/Fig S4P/Fig S4P.csv
- Figure EV4/Fig S4Q/
- Figure EV4/Fig S4Q/Fig S4Q.csv
- Figure EV5/
- Figure EV5/Fig S5A/
- Figure EV5/Fig S5A/rRNA Y10b (secondary only) LL37-dylight550/
- Figure EV5/Fig S5A/rRNA Y10b (secondary only) LL37-dylight550/C1-MAX_Experiment-3579-Airyscan Processing-03.png
- Figure EV5/Fig S5A/rRNA Y10b (secondary only) LL37-dylight550/C2-MAX_Experiment-3579-Airyscan Processing-03.png
- Figure EV5/Fig S5A/rRNA Y10b (secondary only) LL37-dylight550/C3-MAX_Experiment-3579-Airyscan Processing-03.png
- Figure EV5/Fig S5A/rRNA Y10b (secondary only) LL37-dylight550/MAX_Experiment-3579-Airyscan Processing-03.png
- Figure EV5/Fig S5A/rRNA Y10b (secondary only) LL37-dylight550/Thumbs.db
- Figure EV5/Fig S5A/rRNA Y10b only (primary and secondary)/
- Figure EV5/Fig S5A/rRNA Y10b only (primary and secondary)/C1-MAX_Experiment-3580-Airyscan Processing-04.png
- Figure EV5/Fig S5A/rRNA Y10b only (primary and secondary)/C2-MAX_Experiment-3580-Airyscan Processing-04.png
- Figure EV5/Fig S5A/rRNA Y10b only (primary and secondary)/C3-MAX_Experiment-3580-Airyscan Processing-04.png
- Figure EV5/Fig S5A/rRNA Y10b only (primary and secondary)/MAX_Experiment-3580-Airyscan Processing-04.png
- Figure EV5/Fig S5A/rRNA Y10b only (primary and secondary)/Thumbs.db
- Figure EV5/Fig S5A/rRNA Y10b-AF647 LL37-dylight550/
- Figure EV5/Fig S5A/rRNA Y10b-AF647 LL37-dylight550/C1-MAX_Experiment-3577-Airyscan Processing-01.png
- Figure EV5/Fig S5A/rRNA Y10b-AF647 LL37-dylight550/C2-MAX_Experiment-3577-Airyscan Processing-01.png
- Figure EV5/Fig S5A/rRNA Y10b-AF647 LL37-dylight550/C3-MAX_Experiment-3577-Airyscan Processing-01.png
- Figure EV5/Fig S5A/rRNA Y10b-AF647 LL37-dylight550/MAX_Experiment-3577-Airyscan Processing-01.png
- Figure EV5/Fig S5A/rRNA Y10b-AF647 LL37-dylight550/Thumbs.db
- Figure EV5/Fig S5B/
- Figure EV5/Fig S5B/Fig S5B_unstim_1.csv
- Figure EV5/Fig S5B/Fig S5B_unstim_2.csv
- Figure EV5/Fig S5B/images/
- Figure EV5/Fig S5B/images/unstim 1 cropped.png
- Figure EV5/Fig S5B/images/unstim 2 cropped.png
- Figure EV5/Fig S5C-D/
- Figure EV5/Fig S5C-D/Close-up image/
- Figure EV5/Fig S5C-D/Close-up image/C1-MAX_Experiment-568-Airyscan Processing-36.png
- Figure EV5/Fig S5C-D/Close-up image/C2-MAX_Experiment-568-Airyscan Processing-36.png
- Figure EV5/Fig S5C-D/Close-up image/C3-MAX_Experiment-568-Airyscan Processing-36.png
- Figure EV5/Fig S5C-D/Close-up image/MAX_Experiment-568-Airyscan Processing-36.png
- Figure EV5/Fig S5C-D/Fig S5D_unstim_1.csv
- Figure EV5/Fig S5C-D/Fig S5D_unstim_2.csv
- Figure EV5/Fig S5C-D/Overview image/
- Figure EV5/Fig S5C-D/Overview image/C1-MAX_Experiment-567-Airyscan Processing-35.png
- Figure EV5/Fig S5C-D/Overview image/C2-MAX_Experiment-567-Airyscan Processing-35.png
- Figure EV5/Fig S5C-D/Overview image/C3-MAX_Experiment-567-Airyscan Processing-35.png
- Figure EV5/Fig S5C-D/Overview image/MAX_Experiment-567-Airyscan Processing-35.png
- Figure EV5/Fig S5E/
- Figure EV5/Fig S5E/Experiment-568-Airyscan Processing-36 (Snapshot 1).czi
- Figure EV5/Fig S5E/Experiment-568-Airyscan Processing-36 (Snapshot 1).tif
- Figure EV5/Fig S5F/
- Figure EV5/Fig S5F/Close-up 30 min Composite.png
- Figure EV5/Fig S5F/Close-up 30 min Hoechst.png
- Figure EV5/Fig S5F/Close-up 30 min rRNA.png
- Figure EV5/Fig S5F/Close-up 4 h Composite.png
- Figure EV5/Fig S5F/Close-up 4 h Hoechst.png
- Figure EV5/Fig S5F/Close-up 4 h rRNA.png
- Figure EV3/
- Figure EV3/Fig S3A/
- Figure EV3/Fig S3A/image FB-175/
- Figure EV3/Fig S3A/image FB-175/pad4/
- Figure EV3/Fig S3A/image FB-175/pad4/mock nets/
- Figure EV3/Fig S3A/image FB-175/pad4/mock nets/C1-MAX_Experiment-3526-Airyscan Processing-16.png
- Figure EV3/Fig S3A/image FB-175/pad4/mock nets/C2-MAX_Experiment-3526-Airyscan Processing-16.png
- Figure EV3/Fig S3A/image FB-175/pad4/mock nets/comp new.png
- Figure EV3/Fig S3A/image FB-175/pad4/mock nets/gray.png
- Figure EV3/Fig S3A/image FB-175/pad4/mock nets/MAX_Experiment-3526-Airyscan Processing-16.png
- Figure EV3/Fig S3A/image FB-175/pad4/pma/
- Figure EV3/Fig S3A/image FB-175/pad4/pma/C1-MAX_Experiment-3525-Airyscan Processing-15.png
- Figure EV3/Fig S3A/image FB-175/pad4/pma/C2-MAX_Experiment-3525-Airyscan Processing-15.png
- Figure EV3/Fig S3A/image FB-175/pad4/pma/comp new.png
- Figure EV3/Fig S3A/image FB-175/pad4/pma/gray.png
- Figure EV3/Fig S3A/image FB-175/pad4/pma/MAX_Experiment-3525-Airyscan Processing-15.png
- Figure EV3/Fig S3A/image FB-175/pad4/pma nets/
- Figure EV3/Fig S3A/image FB-175/pad4/pma nets/C1-MAX_Experiment-3527-Airyscan Processing-17.png
- Figure EV3/Fig S3A/image FB-175/pad4/pma nets/C2-MAX_Experiment-3527-Airyscan Processing-17.png
- Figure EV3/Fig S3A/image FB-175/pad4/pma nets/comp new.png
- Figure EV3/Fig S3A/image FB-175/pad4/pma nets/gray.png
- Figure EV3/Fig S3A/image FB-175/pad4/pma nets/MAX_Experiment-3527-Airyscan Processing-17.png
- Figure EV3/Fig S3A/image FB-175/pad4/ssrna ll37/
- Figure EV3/Fig S3A/image FB-175/pad4/ssrna ll37/C1-MAX_Experiment-3528-Airyscan Processing-18.png
- Figure EV3/Fig S3A/image FB-175/pad4/ssrna ll37/C2-MAX_Experiment-3528-Airyscan Processing-18.png
- Figure EV3/Fig S3A/image FB-175/pad4/ssrna ll37/comp new.png
- Figure EV3/Fig S3A/image FB-175/pad4/ssrna ll37/gray.png
- Figure EV3/Fig S3A/image FB-175/pad4/ssrna ll37/MAX_Experiment-3528-Airyscan Processing-18.png
- Figure EV3/Fig S3A/image FB-175/pad4/unstimulated/
- Figure EV3/Fig S3A/image FB-175/pad4/unstimulated/C1-MAX_Experiment-3524-Airyscan Processing-14.png
- Figure EV3/Fig S3A/image FB-175/pad4/unstimulated/C2-MAX_Experiment-3524-Airyscan Processing-14.png
- Figure EV3/Fig S3A/image FB-175/pad4/unstimulated/comp new.png
- Figure EV3/Fig S3A/image FB-175/pad4/unstimulated/gray.png
- Figure EV3/Fig S3A/image FB-175/pad4/unstimulated/MAX_Experiment-3524-Airyscan Processing-14 scale bar.png
- Figure EV3/Fig S3A/image FB-175/pad4/unstimulated/MAX_Experiment-3524-Airyscan Processing-14.png
- Figure EV3/Fig S3A/image FB-175/untreated/
- Figure EV3/Fig S3A/image FB-175/untreated/mock nets 1_100/
- Figure EV3/Fig S3A/image FB-175/untreated/mock nets 1_100/C1-MAX_Experiment-3521-Airyscan Processing-11.png
- Figure EV3/Fig S3A/image FB-175/untreated/mock nets 1_100/C2-MAX_Experiment-3521-Airyscan Processing-11.png
- Figure EV3/Fig S3A/image FB-175/untreated/mock nets 1_100/comp gray.png
- Figure EV3/Fig S3A/image FB-175/untreated/mock nets 1_100/comp new.png
- Figure EV3/Fig S3A/image FB-175/untreated/mock nets 1_100/MAX_Experiment-3521-Airyscan Processing-11.png
- Figure EV3/Fig S3A/image FB-175/untreated/PMA/
- Figure EV3/Fig S3A/image FB-175/untreated/PMA/C1-MAX_Experiment-3520-Airyscan Processing-10.png
- Figure EV3/Fig S3A/image FB-175/untreated/PMA/C2-MAX_Experiment-3520-Airyscan Processing-10.png
- Figure EV3/Fig S3A/image FB-175/untreated/PMA/comp new.png
- Figure EV3/Fig S3A/image FB-175/untreated/PMA/crop new.png
- Figure EV3/Fig S3A/image FB-175/untreated/PMA/crop.png
- Figure EV3/Fig S3A/image FB-175/untreated/PMA/gray.png
- Figure EV3/Fig S3A/image FB-175/untreated/PMA/MAX_Experiment-3520-Airyscan Processing-10.png
- Figure EV3/Fig S3A/image FB-175/untreated/pma nets 1_100/
- Figure EV3/Fig S3A/image FB-175/untreated/pma nets 1_100/C1-MAX_Experiment-3522-Airyscan Processing-12.png
- Figure EV3/Fig S3A/image FB-175/untreated/pma nets 1_100/C2-MAX_Experiment-3522-Airyscan Processing-12.png
- Figure EV3/Fig S3A/image FB-175/untreated/pma nets 1_100/comp new.png
- Figure EV3/Fig S3A/image FB-175/untreated/pma nets 1_100/crop new.png
- Figure EV3/Fig S3A/image FB-175/untreated/pma nets 1_100/crop.png
- Figure EV3/Fig S3A/image FB-175/untreated/pma nets 1_100/gray.png
- Figure EV3/Fig S3A/image FB-175/untreated/pma nets 1_100/MAX_Experiment-3522-Airyscan Processing-12.png
- Figure EV3/Fig S3A/image FB-175/untreated/ssRNA ll37/
- Figure EV3/Fig S3A/image FB-175/untreated/ssRNA ll37/C1-MAX_Experiment-3523-Airyscan Processing-13.png
- Figure EV3/Fig S3A/image FB-175/untreated/ssRNA ll37/C2-MAX_Experiment-3523-Airyscan Processing-13.png
- Figure EV3/Fig S3A/image FB-175/untreated/ssRNA ll37/comp new.png
- Figure EV3/Fig S3A/image FB-175/untreated/ssRNA ll37/crop new.png
- Figure EV3/Fig S3A/image FB-175/untreated/ssRNA ll37/crop.png
[truncated: 76 more entries]
