# Supplementary material for: naRNA-LL37 composite DAMPs define sterile NETs as self-propagating drivers of inflammation
Source: EMBO Rep. 2024 May 23;25(7):10. doi: 10.1038/s44319-024-00150-5 (PMC11239898; doi:10.1038/s44319-024-00150-5)
Supplement: Supplementary file 9 — EV Figures Source Data [file 44319_2024_150_MOESM9_ESM.zip › Figure EV2/Fig S2A/Fig S2A.csv]

	Resting	Resting	Resting	Resting	Resting	Resting	Resting	Resting	NETting	NETting	NETting	NETting	NETting	NETting	NETting	NETting
Untreated	87,6190476	72,3809524	133,333333	99,047619	95,4773869	101,507538	99,4974874	105,527638	80	57,1428571	45,7142857	68,5714286	61,3065327	62,3115578	68,3417085	78,3919598
RNase during	87,6190476	41,9047619	121,904762	110,47619	95,4773869	69,3467337	85,4271357	74,3718593	110,47619	80	22,8571429	34,2857143	71,3567839	70,3517588	68,3417085	74,3718593
DNase during	76,1904762	91,4285714	80	76,1904762	86,4321608	85,4271357	101,507538	88,4422111	80	76,1904762	72,3809524	53,3333333	77,3869347	75,3768844	86,4321608	75,3768844
RNase after NETs	95,2380952	57,1428571	106,666667	68,5714286	90,3517588	81,4070352	85,3768844	64,321608	91,4285714	45,7142857	34,2857143	83,8095238	91,4572864	95,4773869	100,502513
DNase after NETs	102,857143	57,1428571	87,6190476	72,3809524	82,4120603	84,4221106	89,4472362	93,4673367	72,3809524	87,6190476	102,857143	91,4285714	94,4723618	87,4371859	99,4974874	88,4422111
