# Supplementary material for: naRNA-LL37 composite DAMPs define sterile NETs as self-propagating drivers of inflammation
Source: EMBO Rep. 2024 May 23;25(7):10. doi: 10.1038/s44319-024-00150-5 (PMC11239898; doi:10.1038/s44319-024-00150-5)
Supplement: Supplementary file 9 — EV Figures Source Data [file 44319_2024_150_MOESM9_ESM.zip › Figure EV1/Fig S1F/Fig S1F.csv]

	Myeloblast	Myeloblast	Myelocyte	Myelocyte	Meto/Band	Meto/Band	PMN	PMN
- 5-EU	37,6	43	5,8	5,5	24,2	21,4	32,4	30,1
+ 5-EU	43,7	39,9	2	2,5	15,9	17,9	38,4	39,7
