# Supplementary material for: naRNA-LL37 composite DAMPs define sterile NETs as self-propagating drivers of inflammation
Source: EMBO Rep. 2024 May 23;25(7):10. doi: 10.1038/s44319-024-00150-5 (PMC11239898; doi:10.1038/s44319-024-00150-5)
Supplement: Supplementary file 9 — EV Figures Source Data [file 44319_2024_150_MOESM9_ESM.zip › Figure EV4/Fig S4A/Fig S4A.csv]

	WT	WT	WT	WT	TLR8-/-	TLR8-/-	TLR8-/-	TLR8-/-	TLR7-/-	TLR7-/-	TLR7-/-	TLR7-/-
Unstim.	21,4848434	1,20727659	0,40799049	7,70741381	40,6718363	0	10,1191266	3,7146072	24,4627376	0,91012804	18,692996	6,99213315
PMA+Iono.	100	100	100	100	100	100	100	100	100	100	100	100
LPS	93,0392306	15,6705199	42,4759018	28,9364474	67,741782	18,1783367	13,2844543	0	76,1438472	25,0288257	22,0916055	8,55572168
R848	110,278175	60,5194968	65,0116336	104,368786	19,9220674	45,8657634	41,2704631	14,3343895	96,1367635	90,5915606	52,4452264	103,028567
TL8	156,084434	47,0404964	67,1971829	145,881699	46,0579291	11,6921336	7,43563706	22,8565755	193,235611	69,4290462	30,9672747	174,294908
ssRNA+LL37	75,9354269	6,10842699	12,7223642	61,485962	36,2266908	5,35391743	7,39311421	31,2351616	75,3432983	7,08396016	8,34903559	48,3796209
Mock NETs+RNase inh.	38,1871708	16,0827897	39,2405909	14,3176573	18,8482806	24,6952471	12,8533198	0	23,4534434	23,745816	16,451889	12,8578358
PMA NETs	125,94492	84,7657573	103,603798	137,096132	52,7861448	66,546455	49,0528916	51,9711188	94,7818557	49,6775276	32,2712824	116,928995
PMA NETs+RNase inh.	210,862044	114,159246	143,755715	205,511022	35,8718984	79,2961904	75,7085602	40,0025324	122,098775	48,8633732	38,8173219	172,205732
