# Supplementary material for: naRNA-LL37 composite DAMPs define sterile NETs as self-propagating drivers of inflammation
Source: EMBO Rep. 2024 May 23;25(7):10. doi: 10.1038/s44319-024-00150-5 (PMC11239898; doi:10.1038/s44319-024-00150-5)
Supplement: Supplementary file 9 — EV Figures Source Data [file 44319_2024_150_MOESM9_ESM.zip › Figure EV4/Fig S4B/Fig S4B.csv]

	Untreated	Untreated	Untreated	Untreated	CU-CPT9a	CU-CPT9a	CU-CPT9a	CU-CPT9a
Unstim.	2,14233333	6	9,33333333	81,0833333	0	0	0	0
LPS	4280	1386,66667	7273	11149,2767	3790	2253,66667	10001	21334,6533
R848	6716,66667	8644,66667	36281,3333	28990,0133	560	706,666667	3235,66667	7011,56333
TL8	7700	6649	35531,6667	69360,63	0	0	5,33333333	0
ssRNA+Dotap	2573,33333	7019,66667	796,333333	37888,4367	170	0	73	0
ssRNA+ LL37	773,333333	2303,33333	652,666667	14357,7033	1	0	15,3333333	0
Mock NETs+RNase inh.	0,33333333	15	17,3333333	40,7333333	0	0	17,6666667	0
PMA NETs	146,666667	215,666667	92,3333333	320,225	96,6666667	234	366,333333	0
PMA NETs+RNase inh.	320	134	942,333333	570,78	786,666667	148,333333	377,666667	536,683333
