# Supplementary material for: naRNA-LL37 composite DAMPs define sterile NETs as self-propagating drivers of inflammation
Source: EMBO Rep. 2024 May 23;25(7):10. doi: 10.1038/s44319-024-00150-5 (PMC11239898; doi:10.1038/s44319-024-00150-5)
Supplement: Supplementary file 9 — EV Figures Source Data [file 44319_2024_150_MOESM9_ESM.zip › Figure EV4/Fig S4C/Fig S4C.csv]

	Untreated	Untreated	Untreated	CU-CPT9a	CU-CPT9a	CU-CPT9a
Unstim.	0,66666667	1,66666667	17	5	0	0
LPS	8446,66667	36955	21995,6667	10836,6667	27083,5	8267,33333
R848	16153,3333	107497,5	40804	1943,33333	17480	7667,33333
TL8	14296,6667	66799	144701	2,66666667	0	737,5
ssRNA+Dotap	3796,66667	25669,3333	10757,6667	793,333333	630,666667	470
ssRNA+LL37	2356,66667	10607,6667	6525	120	0	117,333333
Mock NETs+RNase inh.	2	72	18,3333333	6,33333333	0	16,6666667
PMA NETs	106,666667	85,3333333	88,3333333	73,3333333	60	64
PMA NETs+RNase inh.	1056,66667	29,3333333	178	490	50,6666667	127
