# Supplementary material for: naRNA-LL37 composite DAMPs define sterile NETs as self-propagating drivers of inflammation
Source: EMBO Rep. 2024 May 23;25(7):10. doi: 10.1038/s44319-024-00150-5 (PMC11239898; doi:10.1038/s44319-024-00150-5)
Supplement: Supplementary file 9 — EV Figures Source Data [file 44319_2024_150_MOESM9_ESM.zip › Figure EV4/Fig S4D/Fig S4D.csv]

Untreated	LPS	R848	TL8	ssRNA+Dotap	ssRNA+LL37	Mock NETs+RNase inh.	PMA NETs	PMA NETs+RNase inh.
1145	12929,6667	11422	15605	8629,66667	5688	1107,66667	5885	9353,5
861	55923,5	40485,3333	35814	12927	5491,66667	414,333333	2921,66667	3634,66667
229,333333	45095	24885,3333	28628	10937	5837	754,333333	2819,66667	5523,66667
