# Supplementary material for: naRNA-LL37 composite DAMPs define sterile NETs as self-propagating drivers of inflammation
Source: EMBO Rep. 2024 May 23;25(7):10. doi: 10.1038/s44319-024-00150-5 (PMC11239898; doi:10.1038/s44319-024-00150-5)
Supplement: Supplementary file 9 — EV Figures Source Data [file 44319_2024_150_MOESM9_ESM.zip › Figure EV4/Fig S4E/Fig S4E.csv]

Unstim.	LPS	CpG+DOTAP	R848	TL8	ssRNA+DOTAP	ssRNA+LL37	Mock NETs+RNase inh.	PMA NETs	PMA NETs+RNase inh.
1628,627	1410,92	30265,06	3023,053	738,9333	7465,513	18980,75	1097,67	3163,207	3059,373
3070,27333	2806,47333	8919,40667	3112,66667	3498,98	3415,53333	7861,17333	1781,2	4907,04667	7007,2
1067,93	1966,32	5920,26	1126,24	2324,81	1707,48	5020,79	739,43	2251,96	2727,01
