# Supplementary material for: naRNA-LL37 composite DAMPs define sterile NETs as self-propagating drivers of inflammation
Source: EMBO Rep. 2024 May 23;25(7):10. doi: 10.1038/s44319-024-00150-5 (PMC11239898; doi:10.1038/s44319-024-00150-5)
Supplement: Supplementary file 9 — EV Figures Source Data [file 44319_2024_150_MOESM9_ESM.zip › Figure EV4/Fig S4F/Fig S4F.csv]

Unstim.	PMA+Iono.	TL8	ssRNA+LL37
8,343	231,6115	149,271	1615,448	35,264	39,674	453,0095	824,4235	56,082	811,1	31,2025	796,8985	13,5775	411,6725	0	215,287	25,8955	154,264	17,392	94,6535
14,618	335,922	134,95	85,931	55,7465	65,1335	418,863	805,3955	48,3945	614,4215	17,245	512,277	34,991	328,166	22,973	54,7155	26,459	37,495	23,012	36,0655
4,0155	459,8265	158,3875	1570,5775					39,0895	650,08	23,0495	312,388	38,5495	215,5905	10,127	172,452	23,0505	86,6785	25,137	54,3685
								13,6185	386,104	23,367	451,858
