# Supplementary material for: naRNA-LL37 composite DAMPs define sterile NETs as self-propagating drivers of inflammation
Source: EMBO Rep. 2024 May 23;25(7):10. doi: 10.1038/s44319-024-00150-5 (PMC11239898; doi:10.1038/s44319-024-00150-5)
Supplement: Supplementary file 9 — EV Figures Source Data [file 44319_2024_150_MOESM9_ESM.zip › Figure EV4/Fig S4J/Fig. S4J.csv]

Unstim.	Mock NETs+RNase inh.	PMA NETs	PMA NETs+RNase inh.	PMA NETs (low conc.)	PMA NETs+RNase inh. (low conc.)	naRNA+LL37
7303	6426,25	9286,9	13702,7	4568,9	11008,6	6331,25
7004,1	6802,4	10025,35	13318,75	4695,05	9708,35	6707
7877,85	6667,9	10244,65	12054,75	4564,15	10332,95	7887,75
