# Supplementary material for: naRNA-LL37 composite DAMPs define sterile NETs as self-propagating drivers of inflammation
Source: EMBO Rep. 2024 May 23;25(7):10. doi: 10.1038/s44319-024-00150-5 (PMC11239898; doi:10.1038/s44319-024-00150-5)
Supplement: Supplementary file 9 — EV Figures Source Data [file 44319_2024_150_MOESM9_ESM.zip › Figure EV4/Fig S4K/Fig S4K.csv]

	Neg. siRNA	Neg. siRNA	MyD88 siRNA	MyD88 siRNA
Unstim.	90,547	97,208	75,687	85,34
Pam2CSK4	292,555	308,85	314,505	311,359
ssRNA	171,946	166,59	144,631	153,785
PMA NETs	292,828	263,878	207,941	224,189
