# Supplementary material for: naRNA-LL37 composite DAMPs define sterile NETs as self-propagating drivers of inflammation
Source: EMBO Rep. 2024 May 23;25(7):10. doi: 10.1038/s44319-024-00150-5 (PMC11239898; doi:10.1038/s44319-024-00150-5)
Supplement: Supplementary file 9 — EV Figures Source Data [file 44319_2024_150_MOESM9_ESM.zip › Figure EV4/Fig S4L-O/Fig S4L.csv]

	Neg. siRNA	Neg. siRNA	Neg. siRNA	TRIF siRNA	TRIF siRNA	TRIF siRNA
Unstim.	620,16	595,485	637,08	1846,215	2241,76	2027,405
Pam2CSK4	2306,485	2490,64	3816,76	3963,67	3258,19	7689,555
Poly I:C	3006,665	3088,595	4094,685	3702,23	2207,82	4121,555
ssRNA	1954,415	2093,4	2273,89	3332,58	3221,365	3443,645
PMA NETs	3415,765	3550,7	3764,95	9151,735	9733,32	8628,34
