# Supplementary material for: naRNA-LL37 composite DAMPs define sterile NETs as self-propagating drivers of inflammation
Source: EMBO Rep. 2024 May 23;25(7):10. doi: 10.1038/s44319-024-00150-5 (PMC11239898; doi:10.1038/s44319-024-00150-5)
Supplement: Supplementary file 9 — EV Figures Source Data [file 44319_2024_150_MOESM9_ESM.zip › Figure EV4/Fig S4L-O/Fig S4M.csv]

	Neg. siRNA	Neg. siRNA	Neg. siRNA	MAVS siRNA	MAVS siRNA	MAVS siRNA
Unstim.	337,3	331,04	299,595	512,98	626,75	566,315
Pam2CSK4	1976,15	1969,815	0	2029,645	2111,105	1828,5
Poly I:C	14672,41	14732,56	14069,855	2615,555	2690,89	3199,43
ssRNA	2755,35	2844,86	3566,76	3893,955	4134,545	3097,46
PMA NETs	3225,285	3473,405	4222,92	3075,455	2919,99	2781,725
