# Supplementary material for: naRNA-LL37 composite DAMPs define sterile NETs as self-propagating drivers of inflammation
Source: EMBO Rep. 2024 May 23;25(7):10. doi: 10.1038/s44319-024-00150-5 (PMC11239898; doi:10.1038/s44319-024-00150-5)
Supplement: Supplementary file 9 — EV Figures Source Data [file 44319_2024_150_MOESM9_ESM.zip › Figure EV4/Fig S4L-O/Fig S4N.csv]

	Neg. siRNA	Neg. siRNA	Neg. siRNA	NLRP1 siRNA	NLRP1 siRNA	NLRP1 siRNA
Unstim.	337,3	331,04	299,595	314,975	408,135	422,41
Pam2CSK4	1976,15	1969,815	0	2088,005	2278,47	2115,305
VbP	6118	6356,4	7137,61	1474,53	1361,72	1406,02
ssRNA	2755,35	2844,86	3566,76	2524,86	2593,615	2700,365
PMA NETs	3225,285	3473,405	4222,92	2703,38	2918,055	2562,66
