# Supplementary material for: naRNA-LL37 composite DAMPs define sterile NETs as self-propagating drivers of inflammation
Source: EMBO Rep. 2024 May 23;25(7):10. doi: 10.1038/s44319-024-00150-5 (PMC11239898; doi:10.1038/s44319-024-00150-5)
Supplement: Supplementary file 9 — EV Figures Source Data [file 44319_2024_150_MOESM9_ESM.zip › Figure EV4/Fig S4L-O/Fig S4O.csv]

	Neg. siRNA	Neg. siRNA	Neg. siRNA	NLRP1 siRNA	NLRP1 siRNA	NLRP1 siRNA
Unstim.	0	0	0	0	0	0
Poly I:C+DOTAP	278,485	325,88	307,045	271,14	210,635	165,7
VbP	1819,83	2247,41	2324,21	66,23	54,98	60,75
PMA NETs	58,73	0	0	32,97	32,97	0
