# Supplementary material for: naRNA-LL37 composite DAMPs define sterile NETs as self-propagating drivers of inflammation
Source: EMBO Rep. 2024 May 23;25(7):10. doi: 10.1038/s44319-024-00150-5 (PMC11239898; doi:10.1038/s44319-024-00150-5)
Supplement: Supplementary file 9 — EV Figures Source Data [file 44319_2024_150_MOESM9_ESM.zip › Figure EV4/Fig S4P/Fig S4P.csv]

Untreated	Neg. siRNA	NOD2 siRNA
1,00025452	0,41840673	0,26727593
1,00810914	1,03698834	0,41069912
1,00116867	0,98713566	0,34124413
