# Supplementary material for: naRNA-LL37 composite DAMPs define sterile NETs as self-propagating drivers of inflammation
Source: EMBO Rep. 2024 May 23;25(7):10. doi: 10.1038/s44319-024-00150-5 (PMC11239898; doi:10.1038/s44319-024-00150-5)
Supplement: Supplementary file 9 — EV Figures Source Data [file 44319_2024_150_MOESM9_ESM.zip › Figure EV4/Fig S4Q/Fig S4Q.csv]

Untreated	ssRNA	Mock NETs	Mock NETs+RNase	Mock NETs+DNase	PMA NETs	PMA NETs+RNase	PMA NETs+DNase
5500	1500	1000	14500	4500	2500	6500	7000
7000	2500	1000	5000	6500	3000	4500	8500
6500	1500	1000	500	9500	5500	5500	6500
7500	5000	1500	1500	11500	5500	5000	11500
