# Supplementary material for: naRNA-LL37 composite DAMPs define sterile NETs as self-propagating drivers of inflammation
Source: EMBO Rep. 2024 May 23;25(7):10. doi: 10.1038/s44319-024-00150-5 (PMC11239898; doi:10.1038/s44319-024-00150-5)
Supplement: Supplementary file 9 — EV Figures Source Data [file 44319_2024_150_MOESM9_ESM.zip › Figure EV5/Fig S5B/Fig S5B_unstim_1.csv]

Distance (μm)	rRNA	LL37	DNA
0	0	24	306
0,035	1	30	328
0,071	5	33	293
0,106	11	27	242
0,141	16	28	222
0,177	17	29	253
0,212	13	32	275
0,247	6	37	283
0,282	0	43	236
0,318	0	49	193
0,353	0	55	166
0,388	4	64	182
0,424	11	62	221
0,459	10	71	279
0,494	7	84	280
0,53	7	99	247
0,565	6	110	211
0,6	10	142	238
0,636	15	187	264
0,671	16	240	270
0,706	16	240	270
0,742	11	285	278
0,777	11	304	312
0,812	16	346	367
0,847	24	494	446
0,883	34	623	578
0,918	40	971	669
0,953	47	1350	718
0,989	58	1672	803
1,024	74	1910	966
1,059	102	1597	1025
1,095	132	1837	1054
1,13	163	2101	1013
1,165	194	2345	1045
1,201	220	2455	1204
1,236	245	2679	1293
1,271	275	2809	1289
1,307	311	2814	1251
1,342	354	2694	1281
1,377	374	2414	1379
1,412	421	2184	1472
1,448	473	1986	1514
1,483	523	1835	1503
1,518	543	1672	1460
1,554	574	1655	1434
1,589	605	1660	1428
1,624	657	1648	1441
1,66	737	1614	1441
1,695	776	1482	1333
1,73	826	1478	1316
1,766	844	1503	1329
1,801	847	1534	1357
1,836	770	1506	1454
1,872	780	1478	1362
1,907	792	1401	1265
1,942	809	1302	1230
1,977	841	1234	1271
2,013	891	1161	1383
2,048	944	1215	1413
2,083	961	1277	1376
2,119	961	1277	1376
2,154	891	1298	1291
2,189	837	1311	1280
2,225	777	1328	1299
2,26	723	1355	1289
2,295	685	1368	1281
2,331	696	1308	1360
2,366	689	1241	1479
2,401	697	1176	1602
2,437	718	1154	1630
2,472	724	1144	1653
2,507	757	1161	1569
2,542	783	1158	1517
2,578	791	1140	1491
2,613	782	1128	1477
2,648	791	1096	1431
2,684	806	1126	1437
2,719	849	1146	1468
2,754	911	1151	1512
2,79	956	1186	1540
2,825	979	1171	1434
2,86	963	1135	1395
2,896	917	1084	1497
2,931	868	1027	1562
2,966	871	981	1437
3,002	881	924	1385
3,037	888	898	1454
3,072	872	901	1560
3,107	903	942	1631
3,143	873	947	1577
3,178	863	939	1528
3,213	873	930	1553
3,249	885	925	1613
3,284	925	986	1687
3,319	876	973	1698
3,355	815	942	1686
3,39	755	900	1674
3,425	765	907	1679
3,461	732	860	1806
3,496	709	835	1923
3,531	709	835	1923
3,567	697	809	1956
3,602	722	722	1851
3,637	697	663	1864
3,672	653	610	1926
3,708	587	585	1984
3,743	504	605	1737
3,778	424	595	1717
3,814	364	574	1654
3,849	342	558	1570
3,884	363	560	1546
3,92	400	602	1795
3,955	454	615	2093
3,99	491	619	2302
4,026	507	616	2273
4,061	526	644	2221
4,096	548	638	2336
4,132	566	635	2468
4,167	573	646	2375
4,202	566	678	2093
4,237	557	772	2003
4,273	537	827	2024
4,308	520	850	2006
4,343	500	834	1937
4,379	469	824	1861
4,414	450	763	1791
4,449	430	733	1809
4,485	416	741	1854
4,52	427	759	1844
4,555	545	772	1860
4,591	659	757	1755
4,626	795	752	1758
4,661	914	783	1860
4,697	1104	913	1832
4,732	1133	971	1884
4,767	1137	1003	1924
4,802	1132	1015	1914
4,838	1120	1018	1882
4,873	1190	1073	1925
4,908	1184	1052	2171
4,944	1184	1052	2171
4,979	1173	1016	2405
5,014	1235	1008	2365
5,05	1213	956	2235
5,085	1171	901	2140
5,12	1099	835	2211
5,156	997	763	2434
5,191	939	677	2596
5,226	813	628	2615
5,262	703	607	2641
5,297	620	609	2810
5,332	573	613	3142
5,367	530	637	3243
5,403	499	652	3315
5,438	480	651	3425
5,473	471	638	3409
5,509	471	612	3253
5,544	473	607	3188
5,579	473	591	3200
5,615	469	560	3144
5,65	453	503	3128
5,685	438	473	2902
5,721	417	456	2806
5,756	390	440	2876
5,791	357	418	3042
5,827	314	391	3094
5,862	291	381	3075
5,897	265	374	2867
5,932	240	371	2615
5,968	250	427	2552
6,003	239	446	2680
6,038	246	470	2802
6,074	273	495	2808
6,109	321	523	2705
6,144	342	500	2681
6,18	403	515	2776
6,215	466	545	2903
6,25	524	581	2912
6,286	536	580	2690
6,321	588	621	2579
6,356	588	621	2579
6,392	648	653	2495
6,427	722	699	2450
6,462	760	732	2496
6,497	832	820	2439
6,533	891	911	2301
6,568	942	968	2097
6,603	975	873	1963
6,639	1042	858	1931
6,674	1104	859	1950
6,709	1136	895	1853
6,745	1127	953	1690
6,78	1132	972	1788
6,815	1075	1019	1950
6,851	1011	1068	2087
6,886	952	1110	2080
6,921	965	1062	2092
6,957	940	1029	2128
6,992	938	972	2148
7,027	955	926	2072
7,062	980	914	1928
7,098	1101	982	1852
7,133	1107	1030	1831
7,168	1104	1085	1907
7,204	1114	1131	2010
7,239	1280	1231	2105
7,274	1331	1241	2122
7,31	1378	1229	2183
7,345	1397	1226	2227
7,38	1377	1245	2112
7,416	1333	1352	1864
7,451	1269	1370	1635
7,486	1217	1341	1563
7,522	1181	1278	1504
7,557	1091	1260	1481
7,592	1036	1192	1469
7,627	950	1121	1568
7,663	846	1021	1639
7,698	755	890	1597
7,733	726	867	1430
7,769	726	867	1430
7,804	729	767	1425
7,839	738	724	1494
7,875	739	795	1532
7,91	705	817	1475
7,945	682	846	1437
7,981	693	868	1461
8,016	738	887	1478
8,051	829	930	1469
8,087	883	964	1406
8,122	893	1012	1417
8,157	861	1064	1509
8,192	810	1077	1590
8,228	740	1073	1561
8,263	682	1026	1527
8,298	637	956	1571
8,334	598	899	1617
8,369	548	876	1632
8,404	518	870	1516
8,44	493	861	1491
8,475	481	845	1556
8,51	478	873	1687
8,546	484	887	1649
8,581	478	915	1512
8,616	455	930	1387
8,652	424	922	1360
8,687	393	899	1343
8,722	389	884	1350
8,757	400	854	1310
8,793	406	797	1208
8,828	366	719	1224
8,863	337	671	1141
8,899	302	659	1148
8,934	269	678	1206
8,969	244	705	1197
9,005	188	701	1009
9,04	175	679	850
9,075	161	618	712
9,111	145	526	673
9,146	108	355	628
9,181	108	355	628
9,217	90	284	579
9,252	70	235	467
9,287	51	208	363
9,322	34	157	335
9,358	33	147	319
9,393	38	138	299
9,428	41	125	295
9,464	39	88	335
9,499	34	80	375
9,534	27	73	370
9,57	20	68	318
9,605	15	68	256
9,64	11	58	183
9,676	6	52	223
9,711	2	41	276
9,746	0	26	297
9,782	0	6	316
9,817	1	1	316
9,852	5	0	352
9,887	7	1	374
9,923	6	0	341
9,958	6	5	287
9,993	3	0	270
10,029	1	0	288
10,064	0	0	288
10,099	2	0	234
10,135	1	3	193
10,17	0	9	206
10,205	0	14	230
10,241	0	13	207
10,276	3	1	164
10,311	8	0	166
