# Supplementary material for: naRNA-LL37 composite DAMPs define sterile NETs as self-propagating drivers of inflammation
Source: EMBO Rep. 2024 May 23;25(7):10. doi: 10.1038/s44319-024-00150-5 (PMC11239898; doi:10.1038/s44319-024-00150-5)
Supplement: Supplementary file 9 — EV Figures Source Data [file 44319_2024_150_MOESM9_ESM.zip › Figure EV5/Fig S5B/Fig S5B_unstim_2.csv]

Distance (μm)	rRNA	LL37	DNA
0	5	6	280
0,035	4	7	255
0,071	1	3	237
0,106	0	4	193
0,141	0	6	174
0,177	0	8	176
0,212	0	14	191
0,247	0	16	211
0,283	0	17	232
0,318	0	15	258
0,353	0	14	270
0,389	0	9	241
0,424	0	4	220
0,459	0	2	230
0,495	0	10	283
0,53	0	15	331
0,565	0	15	331
0,601	0	19	347
0,636	1	21	260
0,671	0	20	266
0,707	0	18	304
0,742	0	19	335
0,777	0	27	301
0,813	0	36	299
0,848	7	52	315
0,883	31	77	387
0,919	62	130	588
0,954	89	162	730
0,989	108	191	860
1,025	116	217	995
1,06	109	213	1048
1,095	105	223	1220
1,131	100	231	1484
1,166	96	238	1819
1,201	96	232	2198
1,237	93	241	2556
1,272	88	248	3000
1,307	80	252	3505
1,343	90	262	3747
1,378	81	275	4032
1,413	74	281	4071
1,449	69	272	3995
1,484	77	257	3940
1,519	70	208	3899
1,555	67	163	3926
1,59	68	142	4010
1,625	69	144	3845
1,661	69	144	3845
1,696	71	176	3940
1,731	69	211	3985
1,767	57	208	3971
1,802	48	212	3919
1,837	43	211	3831
1,873	46	210	3743
1,908	76	213	3703
1,943	90	213	3555
1,979	98	206	3326
2,014	98	196	3032
2,049	101	190	2803
2,085	86	184	2579
2,12	75	185	2499
2,156	73	190	2546
2,191	64	204	2693
2,226	78	221	2741
2,262	94	249	2746
2,297	106	285	2766
2,332	122	296	2921
2,368	127	311	3081
2,403	128	306	3184
2,438	125	285	3150
2,474	119	296	3024
2,509	111	307	2982
2,544	105	333	2909
2,58	107	367	2831
2,615	141	419	2820
2,65	159	413	2939
2,686	173	387	3074
2,721	173	387	3074
2,756	189	352	3329
2,792	182	328	3265
2,827	171	320	3266
2,862	161	331	3358
2,898	176	369	3575
2,933	185	385	3581
2,968	198	396	3518
3,004	232	390	3447
3,039	243	395	3362
3,074	245	399	3377
3,11	241	401	3470
3,145	252	440	3629
3,18	255	469	3690
3,216	276	508	3731
3,251	314	548	3681
3,286	366	658	3237
3,322	402	678	2930
3,357	417	675	2686
3,392	410	654	2591
3,428	410	686	2737
3,463	395	658	2705
3,498	390	648	2673
3,534	393	654	2590
3,569	427	695	2016
3,604	438	694	1879
3,64	457	701	1776
3,675	494	730	1708
3,71	635	831	1530
3,746	719	924	1459
3,781	810	1021	1367
3,816	810	1021	1367
3,852	987	1186	1277
3,887	1090	1276	1245
3,922	1200	1374	1223
3,958	1314	1481	1192
3,993	1552	1667	1172
4,028	1647	1790	1135
4,064	1713	1918	1068
4,099	1753	2054	996
4,134	1871	2342	1013
4,17	1866	2460	1038
4,205	1856	2530	1062
4,24	1847	2556	1064
4,276	1914	2671	1141
4,311	1930	2671	1123
4,346	1934	2668	1109
4,382	1913	2657	1120
4,417	1942	2706	1060
4,452	1864	2661	1112
4,488	1791	2588	1119
4,523	1740	2466	1067
4,558	1699	2285	1047
4,594	1664	2049	1076
4,629	1618	1812	1131
4,664	1550	1618	1146
4,7	1389	1498	1157
4,735	1305	1438	1148
4,77	1241	1421	1236
4,806	1203	1409	1341
4,841	1123	1308	1245
4,876	1100	1222	1180
4,912	1100	1222	1180
4,947	1061	1112	1090
4,982	957	1006	1032
5,018	897	962	1058
5,053	835	942	1091
5,088	780	936	1078
5,124	719	999	1073
5,159	698	961	1079
5,194	688	915	1107
5,23	684	879	1126
5,265	660	852	1072
5,3	647	847	1097
5,336	638	864	1158
5,371	635	879	1195
5,406	601	877	1066
5,442	625	876	1100
5,477	650	869	1168
5,512	672	872	1246
5,548	708	920	1439
5,583	715	913	1448
5,618	701	886	1435
5,654	669	840	1409
5,689	622	826	1272
5,724	592	792	1228
5,76	585	778	1159
5,795	601	784	1118
5,83	657	834	1271
5,866	666	842	1319
5,901	652	837	1308
5,936	642	845	1250
5,972	607	824	1197
6,007	607	824	1197
6,042	586	813	1231
6,078	566	859	1298
6,113	560	868	1379
6,148	556	862	1424
6,184	556	837	1442
6,219	535	815	1343
6,255	565	760	1371
6,29	607	700	1404
6,325	654	654	1450
6,361	655	653	1596
6,396	693	668	1679
6,431	733	712	1720
6,467	778	774	1706
6,502	813	862	1625
6,537	885	925	1613
6,573	950	985	1656
6,608	1000	1037	1734
6,643	1052	1083	1805
6,679	1074	1109	1885
6,714	1081	1105	1942
6,749	1077	1071	1959
6,785	1086	1075	1943
6,82	1053	1005	1946
6,855	1009	942	1946
6,891	959	899	1953
6,926	900	903	2129
6,961	855	890	1982
6,997	817	894	1810
7,032	783	890	1673
7,067	806	882	1600
7,103	784	874	1554
7,138	777	849	1570
7,173	790	823	1631
7,209	836	808	1632
7,244	864	814	1706
7,279	889	832	1766
7,315	908	851	1778
7,35	895	896	1755
7,385	933	912	1796
7,421	989	941	1878
7,456	1061	993	2023
7,491	1088	1154	2179
7,527	1152	1223	2225
7,562	1201	1275	2177
7,597	1231	1309	2108
7,633	1203	1420	2096
7,668	1206	1467	2073
7,703	1196	1492	2033
7,739	1175	1474	1985
7,774	1161	1481	1955
7,809	1116	1380	2058
7,845	1041	1259	2201
7,88	935	1145	2344
7,915	843	1112	2345
7,951	716	1028	2378
7,986	605	948	2245
8,021	526	877	1993
8,057	502	786	1831
8,092	490	741	1706
8,127	497	725	1747
8,163	497	725	1747
8,198	510	734	1776
8,233	514	801	1797
8,269	520	891	1819
8,304	540	992	1895
8,339	590	1153	1771
8,375	651	1270	1887
8,41	718	1385	1902
8,445	779	1479	1818
8,481	810	1604	1569
8,516	846	1639	1507
8,551	879	1665	1506
8,587	904	1707	1556
8,622	856	1897	1529
8,657	832	1931	1489
8,693	782	1897	1408
8,728	717	1794	1370
8,763	632	1629	1345
8,799	584	1495	1424
8,834	541	1396	1509
8,869	502	1337	1539
8,905	429	1252	1563
8,94	380	1226	1616
8,975	341	1227	1707
9,011	238	1032	1756
9,046	215	1024	1779
9,081	201	1001	1809
9,117	193	950	1820
9,152	137	702	1695
9,187	131	638	1548
9,223	122	558	1389
9,258	122	558	1389
9,293	82	367	1139
9,329	69	302	1069
9,364	57	249	952
9,399	47	209	835
9,435	22	155	611
9,47	19	130	594
9,505	17	103	560
9,541	15	75	478
9,576	11	58	407
9,611	14	46	364
9,647	15	39	323
9,682	15	34	283
9,717	14	37	202
9,753	10	25	188
9,788	6	17	197
9,823	2	14	212
9,859	2	0	249
9,894	2	1	280
9,929	1	6	296
9,965	1	9	285
10	0	4	242
10,035	0	3	240
10,071	0	3	251
10,106	0	4	246
10,141	0	2	181
10,177	1	3	151
10,212	2	3	147
10,247	3	1	165
10,283	2	0	194
10,318	1	0	224
