# Supplementary material for: naRNA-LL37 composite DAMPs define sterile NETs as self-propagating drivers of inflammation
Source: EMBO Rep. 2024 May 23;25(7):10. doi: 10.1038/s44319-024-00150-5 (PMC11239898; doi:10.1038/s44319-024-00150-5)
Supplement: Supplementary file 9 — EV Figures Source Data [file 44319_2024_150_MOESM9_ESM.zip › Figure EV5/Fig S5C-D/Fig S5D_unstim_1.csv]

Distance (μm)	SYTO RNAselect	LL37	DNA
0	40	308	108
0,025	54	329	131
0,05	51	352	137
0,074	57	386	141
0,099	41	399	165
0,124	41	399	165
0,149	22	417	203
0,174	16	438	195
0,198	13	433	184
0,223	0	438	208
0,248	4	412	195
0,273	10	407	204
0,298	28	408	198
0,323	55	416	195
0,347	76	464	200
0,372	90	432	156
0,397	108	500	167
0,422	127	571	193
0,447	147	609	188
0,471	174	652	222
0,496	191	659	226
0,521	233	658	234
0,546	254	681	220
0,571	295	672	223
0,595	330	669	227
0,62	307	751	196
0,645	335	778	198
0,67	348	915	168
0,695	372	1011	178
0,719	395	1191	171
0,744	429	1337	188
0,769	477	1521	224
0,794	548	1679	249
0,819	642	1831	266
0,844	746	1985	321
0,868	746	1985	321
0,893	853	2090	315
0,918	921	2172	275
0,943	980	2202	253
0,968	1067	2307	246
0,992	1193	2458	248
1,017	1314	2466	262
1,042	1492	2610	252
1,067	1604	2486	249
1,092	1725	2556	282
1,116	1691	2409	269
1,141	1786	2503	330
1,166	1841	2728	370
1,191	1869	2988	409
1,216	1870	3282	419
1,24	1899	3784	349
1,265	1909	3978	334
1,29	2017	4352	321
1,315	2110	4390	342
1,34	2403	4703	393
1,365	2403	4703	393
1,389	2572	4717	393
1,414	2925	4981	368
1,439	3070	5031	339
1,464	3347	5267	272
1,489	3531	5507	258
1,513	4040	6116	185
1,538	4678	6790	176
1,563	5661	7637	175
1,588	7650	9391	174
1,613	7650	9391	174
1,637	10202	11565	254
1,662	12405	12964	282
1,687	15151	15146	332
1,712	17056	16344	286
1,737	18769	17844	256
1,761	19696	18605	220
1,786	20156	19124	203
1,811	20253	19641	250
1,836	20142	19697	249
1,861	20107	19878	292
1,885	19970	19825	275
1,91	19984	19940	271
1,935	19974	19852	244
1,96	20018	19810	223
1,985	20526	20237	181
2,01	20640	20354	158
2,034	21067	20591	126
2,059	21057	20544	132
2,084	20996	19872	138
2,109	20996	19872	138
2,134	20402	18298	159
2,158	20133	17510	201
2,183	19851	16673	242
2,208	18320	14276	241
2,233	17729	13530	249
2,258	15453	11389	203
2,282	14515	10827	190
2,307	12121	9087	158
2,332	11171	8622	154
2,357	11171	8622	154
2,382	9480	7621	146
2,406	8956	7563	154
2,431	8313	7724	147
2,456	8318	8084	157
2,481	8376	8618	153
2,506	8539	8783	145
2,531	8561	8705	133
2,555	8401	8303	125
2,58	8002	7766	126
2,605	7896	7502	141
2,63	7315	6900	147
2,655	6446	6028	178
2,679	5700	5478	181
2,704	4911	4916	183
2,729	4219	4501	155
2,754	3554	4076	135
2,779	3162	3771	143
2,803	2670	3354	171
2,828	2513	3215	219
2,853	2513	3215	219
2,878	2371	3201	252
2,903	2095	3011	268
2,927	1865	2888	275
2,952	1753	2936	240
2,977	1605	2855	249
3,002	1541	2661	244
3,027	1489	2550	274
3,052	1448	2259	273
3,076	1414	2192	308
3,101	1356	2045	247
3,126	1305	2048	272
3,151	1243	2099	282
3,176	1170	2122	219
3,2	1150	2206	206
3,225	1244	2200	193
3,25	1282	2211	196
3,275	1428	2109	208
3,3	1442	2084	197
3,324	1434	2069	187
3,349	1501	2010	157
3,374	1476	2007	144
3,399	1497	2034	118
3,424	1486	2075	132
3,448	1509	2186	134
3,473	1503	2258	166
3,498	1472	2333	199
3,523	1441	2347	263
3,548	1400	2329	322
3,573	1323	2270	314
3,597	1323	2270	314
3,622	1231	2222	233
3,647	1204	2257	205
3,672	1109	2248	124
3,697	1097	2289	116
3,721	1096	2294	125
3,746	1070	2220	139
3,771	1119	2170	168
3,796	1166	2121	189
3,821	1245	2088	215
3,845	1199	2070	212
3,87	1269	2049	240
3,895	1328	2061	251
3,92	1263	2004	233
3,945	1289	2016	208
3,969	1175	1916	151
3,994	1186	1869	140
4,019	1085	1713	150
4,044	1093	1636	179
4,069	1046	1511	214
4,094	1046	1511	214
4,118	1065	1524	214
4,143	1121	1593	176
4,168	1164	1765	147
4,193	1316	1989	106
4,218	1358	2187	91
4,242	1483	2357	104
4,267	1479	2477	103
4,292	1455	2577	113
4,317	1450	2688	147
4,342	1450	2688	147
4,366	1419	2751	183
4,391	1374	2803	156
4,416	1365	2710	183
4,441	1333	2728	166
4,466	1347	2560	228
4,49	1336	2650	250
4,515	1334	2796	290
4,54	1385	2772	283
4,565	1385	2970	279
4,59	1440	2838	216
4,615	1423	3012	186
4,639	1438	3006	142
4,664	1374	3042	134
4,689	1307	3049	145
4,714	1317	2852	193
4,739	1309	2905	225
4,763	1419	2789	217
4,788	1483	2927	226
4,813	1647	2799	199
4,838	1647	2799	199
4,863	1773	2579	209
4,887	1794	2578	221
4,912	1798	2524	225
4,937	1798	2267	209
4,962	1816	2223	189
4,987	1834	2200	150
5,011	1915	2258	148
5,036	2021	2417	183
5,061	2103	2542	230
5,086	2103	2542	230
5,111	2189	2702	330
5,136	2168	2779	364
5,16	2106	2885	373
5,185	1992	2928	335
5,21	1873	3117	240
5,235	1799	3211	214
5,26	1762	3286	230
5,284	1869	3524	245
5,309	1930	3525	328
5,334	2055	3652	291
5,359	2143	3627	353
5,384	2299	3632	320
5,408	2338	3585	284
5,433	2322	3537	211
5,458	2299	3454	188
5,483	2262	3344	193
5,508	2135	3265	258
5,532	2119	3172	274
5,557	2078	3115	284
5,582	2078	3115	284
5,607	2095	3040	264
5,632	2129	2995	255
5,656	2161	2992	256
5,681	2160	2962	263
5,706	2240	3085	248
5,731	2455	3241	238
5,756	2767	3501	219
5,781	3348	3801	230
5,805	3847	4076	225
5,83	3919	4059	230
5,855	4380	4321	223
5,88	4808	4643	207
5,905	5043	5069	188
5,929	5451	5696	185
5,954	5953	6676	179
5,979	6669	7607	198
6,004	7943	8793	202
6,029	8981	9673	226
6,053	10045	10482	248
6,078	10652	10572	249
6,103	11676	11292	267
6,128	13035	11965	267
6,153	13781	12678	255
6,177	14385	13008	201
6,202	14791	13589	176
6,227	14559	13130	143
6,252	14732	13358	161
6,277	14869	13414	198
6,302	14040	12123	204
6,326	14040	12123	204
6,351	12940	10647	188
6,376	12961	10502	219
6,401	11544	9023	213
6,426	11458	8940	236
6,45	11322	8870	244
6,475	9879	7746	253
6,5	9849	7741	244
6,525	8563	6819	212
6,55	8525	6716	208
6,574	7272	5854	162
6,599	7129	5626	188
6,624	6825	5283	233
6,649	5258	3942	272
6,674	4742	3471	313
6,698	3364	2308	302
6,723	2878	1973	275
6,748	1937	1299	211
6,773	1589	1153	199
6,798	1053	866	227
6,823	1053	866	227
6,847	852	811	271
6,872	607	739	325
6,897	533	715	354
6,922	454	706	318
6,947	444	679	311
6,971	417	647	252
6,996	416	629	241
7,021	411	619	224
7,046	376	617	229
7,071	376	617	229
7,095	329	605	213
7,12	314	573	182
7,145	262	507	123
7,17	234	445	94
7,195	188	384	102
7,219	157	351	123
7,244	130	341	146
7,269	118	363	188
7,294	116	382	178
7,319	111	384	166
7,344	116	400	131
7,368	106	387	75
7,393	108	380	74
7,418	105	361	100
7,443	81	314	157
7,468	75	289	184
7,492	66	258	199
7,517	65	244	165
7,542	60	243	140
7,567	60	243	140
7,592	57	244	152
7,616	46	265	187
7,641	43	270	249
7,666	41	287	252
7,691	44	282	272
7,716	48	272	208
7,74	51	263	194
7,765	46	248	125
7,79	49	244	119
7,815	49	244	119
7,84	40	239	94
7,865	46	230	104
7,889	42	232	81
7,914	46	225	84
7,939	44	236	58
7,964	43	242	71
7,989	38	260	88
8,013	31	260	109
8,038	26	282	131
8,063	24	252	154
8,088	21	274	178
8,113	23	277	213
8,137	25	292	230
8,162	32	291	196
8,187	34	275	184
8,212	35	244	165
8,237	30	213	138
8,261	29	178	148
8,286	17	173	167
8,311	17	173	167
8,336	8	187	170
8,361	8	195	164
8,386	9	210	153
8,41	8	230	144
8,435	11	245	138
8,46	13	249	145
8,485	17	274	142
8,51	16	287	145
8,534	20	314	127
8,559	14	297	143
8,584	17	320	110
8,609	18	325	83
8,634	13	311	85
8,658	10	295	102
8,683	4	276	160
8,708	1	255	189
8,733	2	232	197
8,758	3	212	185
8,782	4	199	179
8,807	9	187	143
8,832	11	181	158
8,857	15	185	145
8,882	17	203	184
8,906	18	243	149
8,931	19	266	149
8,956	19	283	135
8,981	13	295	81
9,006	11	302	80
9,031	3	293	73
9,055	3	293	73
9,08	1	283	97
