# Supplementary material for: naRNA-LL37 composite DAMPs define sterile NETs as self-propagating drivers of inflammation
Source: EMBO Rep. 2024 May 23;25(7):10. doi: 10.1038/s44319-024-00150-5 (PMC11239898; doi:10.1038/s44319-024-00150-5)
Supplement: Supplementary file 9 — EV Figures Source Data [file 44319_2024_150_MOESM9_ESM.zip › Figure EV5/Fig S5C-D/Fig S5D_unstim_2.csv]

Distance (μm)	SYTO RNAselect	LL37	DNA
0	14	270	150
0,025	9	248	166
0,05	2	261	207
0,074	2	257	232
0,099	9	281	250
0,124	9	281	250
0,149	25	305	244
0,174	42	301	247
0,198	56	294	245
0,223	68	314	220
0,248	73	307	205
0,273	77	322	186
0,298	73	311	200
0,322	63	303	230
0,347	49	274	264
0,372	43	281	250
0,397	30	247	256
0,422	20	221	226
0,446	17	237	164
0,471	18	247	135
0,496	32	291	161
0,521	34	297	208
0,546	47	291	267
0,571	45	284	273
0,595	43	291	240
0,62	56	287	220
0,645	54	316	173
0,67	60	356	119
0,695	54	381	137
0,719	57	374	147
0,744	56	345	190
0,769	68	308	204
0,794	78	283	207
0,819	91	282	191
0,843	91	333	194
0,868	91	333	194
0,893	83	392	242
0,918	92	414	284
0,943	92	443	344
0,967	101	431	354
0,992	105	418	337
1,017	107	426	275
1,042	110	439	248
1,067	125	457	222
1,091	137	505	215
1,116	149	491	216
1,141	162	537	208
1,166	170	561	200
1,191	194	561	226
1,215	208	539	227
1,24	244	555	275
1,265	271	564	261
1,29	297	609	284
1,315	313	623	275
1,339	313	624	282
1,364	313	624	282
1,389	321	631	286
1,414	319	659	259
1,439	326	726	250
1,463	310	790	253
1,488	300	846	271
1,513	281	824	345
1,538	281	808	373
1,563	299	779	382
1,587	337	792	413
1,612	337	792	413
1,637	364	859	409
1,662	381	884	388
1,687	350	903	390
1,712	338	869	393
1,736	305	843	391
1,761	307	836	378
1,786	318	862	358
1,811	355	916	299
1,836	385	967	295
1,86	393	966	271
1,885	418	1005	294
1,91	432	1038	348
1,935	457	1040	383
1,96	483	1024	399
1,984	508	1027	402
2,009	538	1032	401
2,034	557	1077	398
2,059	565	1175	455
2,084	557	1387	496
2,108	557	1387	496
2,133	605	1721	525
2,158	701	2033	525
2,183	866	2395	544
2,208	1364	3050	634
2,232	1789	3604	695
2,257	2687	4598	752
2,282	3313	5290	701
2,307	4378	6413	680
2,332	4978	7031	617
2,356	4978	7031	617
2,381	5858	7890	695
2,406	6222	8238	729
2,431	6777	8536	859
2,456	6940	8554	829
2,48	7362	8499	801
2,505	7449	8455	698
2,53	7482	8431	651
2,555	7835	8423	687
2,58	7745	8362	738
2,604	8124	8343	755
2,629	7981	8219	801
2,654	8139	8043	825
2,679	7981	7906	811
2,704	8046	7768	777
2,728	7944	7607	701
2,753	7860	7420	619
2,778	7732	7168	590
2,803	7516	6910	591
2,828	7143	6511	638
2,853	7143	6511	638
2,877	6656	6134	647
2,902	6303	6080	601
2,927	6004	6139	591
2,952	5660	5987	613
2,977	5573	6022	653
3,001	5289	5572	613
3,026	5242	5411	574
3,051	4746	4848	494
3,076	4598	4690	485
3,101	4157	4397	531
3,125	4033	4353	564
3,15	3985	4432	582
3,175	3740	4436	613
3,2	3919	4704	544
3,225	3940	4661	467
3,249	4132	4760	419
3,274	4025	4424	412
3,299	4068	4380	414
3,324	4084	4297	425
3,349	3680	4013	436
3,373	3641	3897	451
3,398	3087	3383	503
3,423	2997	3075	514
3,448	2367	2426	542
3,473	2176	2177	469
3,497	1942	2049	400
3,522	1378	1828	394
3,547	1234	1854	391
3,572	985	1766	437
3,597	985	1766	437
3,621	917	1767	489
3,646	1013	1731	458
3,671	1040	1836	464
3,696	1116	1820	421
3,721	1152	1821	398
3,745	1115	1915	410
3,77	1102	1927	381
3,795	1078	1981	355
3,82	1092	2013	337
3,845	1099	2016	361
3,869	1172	2055	395
3,894	1285	2143	464
3,919	1476	2258	566
3,944	1666	2425	597
3,969	1859	2666	551
3,994	2066	2865	494
4,018	2273	3273	389
4,043	2510	3553	361
4,068	2894	4145	395
4,093	2894	4145	395
4,118	3210	4507	445
4,142	3879	5260	487
4,167	4292	5649	484
4,192	5147	6514	468
4,217	5596	6903	456
4,242	6441	7775	487
4,266	6883	8120	484
4,291	7312	8377	483
4,316	8204	9006	544
4,341	8204	9006	544
4,366	9127	9450	592
4,39	9487	9474	563
4,415	10174	9725	492
4,44	10178	9601	408
4,465	10304	9356	362
4,49	9886	8772	385
4,514	9289	8058	445
4,539	8707	7318	496
4,564	7896	6744	527
4,589	7896	6661	519
4,614	7098	6185	527
4,638	6350	5682	489
4,663	5839	5340	471
4,688	5532	5153	454
4,713	5418	5158	394
4,738	5453	5324	400
4,762	5458	5475	382
4,787	5500	5595	392
4,812	5320	5449	399
4,837	5320	5449	399
4,862	5226	5442	394
4,886	4956	5183	397
4,911	4888	5245	359
4,936	4704	5060	346
4,961	4754	5170	323
4,986	4544	4968	378
5,01	4567	4946	390
5,035	4172	4588	455
5,06	4083	4448	417
5,085	4083	4448	417
5,11	3657	4028	414
5,135	3599	3937	374
5,159	3440	3624	368
5,184	3543	3630	356
5,209	3606	3448	332
5,234	3716	3522	325
5,259	3755	3604	333
5,283	3501	3530	355
5,308	3337	3582	379
5,333	3056	3459	374
5,358	2842	3446	384
5,383	2405	3211	353
5,407	2321	3048	345
5,432	2181	2773	301
5,457	2273	2676	265
5,482	2386	2629	211
5,507	2354	2582	194
5,531	2353	2575	192
5,556	2067	2520	283
5,581	2067	2520	283
5,606	1682	2452	365
5,631	1524	2472	376
5,655	1408	2502	368
5,68	1249	2454	322
5,705	1286	2468	299
5,73	1355	2460	269
5,755	1422	2424	262
5,779	1463	2294	269
5,804	1440	2139	263
5,829	1440	2139	263
5,854	1346	1934	285
5,879	1291	1927	298
5,903	1233	2107	332
5,928	1285	2394	340
5,953	1470	2901	344
5,978	1688	3243	327
6,003	2149	3736	318
6,027	2495	4025	314
6,052	2881	4310	321
6,077	3140	4444	327
6,102	3608	4789	347
6,127	4469	5423	371
6,151	5169	6051	372
6,176	6298	6999	311
6,201	7140	7660	268
6,226	7939	8180	238
6,251	8628	8395	239
6,276	9028	8405	282
6,3	8861	7709	323
6,325	8861	7709	323
6,35	8212	6616	292
6,375	7941	6135	265
6,4	6748	5005	208
6,424	6118	4654	193
6,449	5373	4357	188
6,474	4022	3617	215
6,499	3393	3340	206
6,524	2620	2692	201
6,548	2312	2386	168
6,573	2218	2243	185
6,598	2024	2006	162
6,623	1873	1811	160
6,648	1749	1786	190
6,672	1628	1729	205
6,697	1532	1862	199
6,722	1415	1818	178
6,747	1339	1838	144
6,772	1258	1749	117
6,796	1211	1693	114
6,821	1265	1750	128
6,846	1254	1732	144
6,871	1322	1814	179
6,896	1338	1756	187
6,92	1397	1734	189
6,945	1408	1614	172
6,97	1432	1627	185
6,995	1407	1659	190
7,02	1349	1764	197
7,044	1317	1962	230
7,069	1317	1962	230
7,094	1334	2122	237
7,119	1304	2154	224
7,144	1459	2208	204
7,168	1501	2216	193
7,193	1555	2237	180
7,218	1741	2297	147
7,243	1761	2293	147
7,268	1822	2272	165
7,292	1783	2200	172
7,317	1789	2185	195
7,342	1727	2094	185
7,367	1603	1970	183
7,392	1527	1867	151
7,417	1444	1751	128
7,441	1310	1645	118
7,466	1231	1563	116
7,491	1140	1500	121
7,516	1077	1461	133
7,541	1019	1358	145
7,565	1019	1358	145
7,59	981	1288	159
7,615	946	1176	174
7,64	917	1120	183
7,665	894	1158	175
7,689	845	1179	155
7,714	840	1328	140
7,739	800	1355	141
7,764	849	1434	174
7,789	852	1399	213
7,813	852	1399	213
7,838	917	1371	249
7,863	916	1309	286
7,888	930	1312	332
7,913	888	1290	380
7,937	874	1402	449
7,962	815	1386	433
7,987	763	1343	361
8,012	762	1368	294
8,037	730	1228	219
8,061	746	1324	229
